# Supplementary material for: Mass Spectrometric Detection of Formaldehyde-Crosslinked PBMC Proteins in Cell-Free DNA Blood Collection Tubes
Source: Molecules. 2023 Nov 30;28(23):7880. doi: 10.3390/molecules28237880 (PMC10708122; doi:10.3390/molecules28237880)
Supplement: Supplementary file 1 [file molecules-28-07880-s001.zip]

Archive with 3 entries (3 files):
- S1_All_FAXL_over_1.5.xlsx
- S2_ XICs_in_Heatmap_order.pdf
- Summary of Supplemental Materials.docx
