# Supplementary material for: Mass Spectrometric Detection of Formaldehyde-Crosslinked PBMC Proteins in Cell-Free DNA Blood Collection Tubes
Source: Molecules. 2023 Nov 30;28(23):7880. doi: 10.3390/molecules28237880 (PMC10708122; doi:10.3390/molecules28237880)
Supplement: Supplementary file 1 [file molecules-28-07880-s001.zip › S1_All_FAXL_over_1.5.xlsx]

## Sheet: all_XL_filtered1.5
MGF (sample, unique spec)	fasta	First Protein	Second Protein	number of Fragments / total length	n framents peptide 1	n framents peptide 2	AA peptide 1	AA peptide 2	precursor deltaM [ppm]	Peptide 1	Peptide 2	crosslink category	Precursor Mass	Precursor m/z	Precursor Charge	RT [s]	Fragments, Mean error [ppm] MS2	Fragments, SD deltaMS2
S3-E3	detected	H2B1K_HUMAN	H4_HUMAN	4.46154	54	62	74	81	-0.544934	IAGEASRLAHYNK	TVTAMDVVYALKR	0	2918.54	584.716	5	4328.67	0.325022	0.744964
S4-E4	detected	H2B1K_HUMAN	H4_HUMAN	4.46154	57	59	74	81	-0.177743	IAGEASRLAHYNK	TVTAMDVVYALKR	0	2918.54	584.716	5	4350.69	-0.0251142	1.32118
F3-E3	detected	TALDO_HUMAN	TALDO_HUMAN	4.43478	34	68	116	72	1.46227	DAMVARAR	LGGSQEDQIKNAIDK	0	2527.28	632.829	4	3051.18	0.380554	1.47571
F4-E4	detected	ACTB_HUMAN	ACTH_HUMAN	4.42424	46	100	29	64	-0.320822	AVFPSIVGRPR	GILTLKYPIEHGIITNWDDMEK	0	3807.02	762.411	5	5895.27	-0.110246	1.49248
F2-E2	detected	ACTB_HUMAN	ACTH_HUMAN	4.39394	50	95	29	64	-0.211165	AVFPSIVGRPR	GILTLKYPIEHGIITNWDDMEK	0	3807.02	762.411	5	6009.83	-0.259958	1.0238
F2-E2	detected	ACTB_HUMAN	ACTH_HUMAN	4.36364	46	98	29	64	-0.145393	AVFPSIVGRPR	GILTLKYPIEHGIITNWDDMEK	0	3807.02	762.411	5	5962.54	0.00907357	1.60756
F3-E3	detected	ACTB_HUMAN	ACTH_HUMAN	4.36364	47	97	29	64	-0.0240157	AVFPSIVGRPR	GILTLKYPIEHGIITNWDDMEK	0	3807.02	952.762	4	5893.1	0.0915889	1.45742
F4-E4	detected	ACTB_HUMAN	ACTH_HUMAN	4.36364	44	100	29	64	0.0870778	AVFPSIVGRPR	GILTLKYPIEHGIITNWDDMEK	0	3807.02	952.762	4	5936.83	1.01308	1.31514
S3-E3	detected	H2B1K_HUMAN	H4_HUMAN	4.34615	58	55	74	81	0.43783	IAGEASRLAHYNK	TVTAMDVVYALKR	0	2918.54	487.431	6	4334.61	0.164623	0.852647
S3-E3	detected	H2B1K_HUMAN	H4_HUMAN	4.34615	57	56	74	81	0.313426	IAGEASRLAHYNK	TVTAMDVVYALKR	0	2918.54	584.716	5	4344.37	0.0396635	1.26296
F3-E3	detected	ACTB_HUMAN	ACTH_HUMAN	4.33333	45	98	29	64	0.239296	AVFPSIVGRPR	GILTLKYPIEHGIITNWDDMEK	0	3807.02	952.762	4	5924.85	0.0353272	1.44131
F4-E4	detected	ALBU_HUMAN	ALBU_HUMAN	4.33333	26	52	563	427	0.595657	ATKEQLK	FQNALLVRYTK	0	2192.23	549.066	4	2570.8	0.184292	1.02258
F4-E4	detected	H2B1K_HUMAN	H4_HUMAN	4.30769	56	56	74	81	0.191206	IAGEASRLAHYNK	TVTAMDVVYALKR	0	2918.54	584.716	5	4330.1	-0.135742	0.939854
F4-E4	detected	FIBB_HUMAN	FIBG_HUMAN	4.30769	34	78	200	135	0.263251	SILENLRSK	YLQEIYNSNNQKIVNLK	0	3162.7	791.683	4	4373.53	0.563194	1.55356
F4-E4	detected	ACTB_HUMAN	ACTH_HUMAN	4.30303	45	97	29	64	-0.00571158	AVFPSIVGRPR	GILTLKYPIEHGIITNWDDMEK	0	3807.02	952.762	4	5905.52	0.614496	1.56119
F3-E3	detected	ACTB_HUMAN	ACTH_HUMAN	4.27273	46	95	29	64	-0.0916628	AVFPSIVGRPR	GILTLKYPIEHGIITNWDDMEK	0	3807.02	762.411	5	5963.48	-0.156545	1.20752
F2-E2	detected	FIBB_HUMAN	FIBG_HUMAN	4.26923	36	75	200	135	0.451558	SILENLRSK	YLQEIYNSNNQKIVNLK	0	3162.71	791.684	4	4399.33	0.215557	1.46878
S2-E2	detected	H2B1K_HUMAN	H4_HUMAN	4.26923	57	54	74	81	0.835096	IAGEASRLAHYNK	TVTAMDVVYALKR	0	2918.55	730.644	4	4339.39	-0.171418	1.23009
F4-E4	detected	ACTB_HUMAN	ACTH_HUMAN	4.24242	43	97	29	64	0.0412819	AVFPSIVGRPR	GILTLKYPIEHGIITNWDDMEK	0	3807.02	952.762	4	5889.63	-0.159278	1.48948
S2-E2	detected	H2B1K_HUMAN	H4_HUMAN	4.23077	55	55	74	81	0.234918	IAGEASRLAHYNK	TVTAMDVVYALKR	0	2918.54	584.716	5	4350.83	-0.185629	0.822819
S4-E4	detected	H2B1K_HUMAN	H4_HUMAN	4.23077	58	52	74	81	0.6174	IAGEASRLAHYNK	TVTAMDVVYALKR	0	2918.55	730.644	4	4350.83	0.473585	1.0644
F4-E4	detected	TRFL_HUMAN	TRFL_HUMAN	4.21429	51	67	628	659	-0.136821	LKQVLLHQQAK	NLLFNDNTECLARLHGK	0	3342.8	669.567	5	3555.24	-0.112604	1.68573
F2-E2	detected	ACTB_HUMAN	ACTH_HUMAN	4.21212	45	94	29	64	0.13079	AVFPSIVGRPR	GILTLKYPIEHGIITNWDDMEK	0	3807.02	952.762	4	5963.1	-0.544323	1.47745
F3-E3	detected	ACTB_HUMAN	ACTH_HUMAN	4.21212	45	94	29	64	-0.998003	AVFPSIVGRPR	GILTLKYPIEHGIITNWDDMEK	0	3807.01	952.761	4	5908.95	-0.335108	1.55865
F2-E2	detected	FIBB_HUMAN	FIBG_HUMAN	4.19231	34	75	200	135	1.72328	SILENLRSK	YLQEIYNSNNQKIVNLK	0	3162.71	791.685	4	4432.29	0.170136	1.54125
F3-E3	detected	H2B1K_HUMAN	H4_HUMAN	4.19231	56	53	74	81	1.38611	IAGEASRLAHYNK	TVTAMDVVYALKR	0	2918.55	730.644	4	4343.01	-0.0559579	0.894978
S3-E3	detected	H2B1K_HUMAN	H4_HUMAN	4.19231	55	54	74	81	0.196493	IAGEASRLAHYNK	TVTAMDVVYALKR	0	2918.54	584.716	5	4252.43	0.094736	1.00518
F3-E3	detected	ACTB_HUMAN	ACTH_HUMAN	4.18182	45	93	29	64	0.872476	AVFPSIVGRPR	GILTLKYPIEHGIITNWDDMEK	0	3807.02	762.412	5	5883.56	0.087338	1.35221
F4-E4	detected	ACTB_HUMAN	ACTH_HUMAN	4.18182	45	93	29	64	0.141515	AVFPSIVGRPR	GILTLKYPIEHGIITNWDDMEK	0	3807.02	762.411	5	5943.75	-0.243091	1.41934
F3-E3	detected	FIBB_HUMAN	FIBG_HUMAN	4.15385	35	73	200	135	0.0420356	SILENLRSK	YLQEIYNSNNQKIVNLK	0	3162.7	791.683	4	4361.96	0.339112	1.42327
F4-E4	detected	FIBB_HUMAN	FIBG_HUMAN	4.15385	35	73	200	135	-0.227623	SILENLRSK	YLQEIYNSNNQKIVNLK	0	3162.7	791.683	4	4389.15	0.880899	1.7729
F3-E3	detected	ACTB_HUMAN	ACTH_HUMAN	4.15152	48	89	29	64	-0.364687	AVFPSIVGRPR	GILTLKYPIEHGIITNWDDMEK	0	3807.02	762.411	5	5915.86	-0.381363	0.945542
S3-E3	detected	H2B1K_HUMAN	H4_HUMAN	4.15	27	56	74	81	0.641695	IAGEASR	TVTAMDVVYALKR	0	2192.16	549.048	4	4759.91	-0.135735	0.951643
F3-E3	detected	ACTB_HUMAN	ACTH_HUMAN	4.12121	44	92	29	64	0.418103	AVFPSIVGRPR	GILTLKYPIEHGIITNWDDMEK	0	3807.02	952.762	4	5940.4	-0.138941	1.42048
S3-E3	detected	ACTB_HUMAN	ACTH_HUMAN	4.12121	46	90	29	64	1.18238	AVFPSIVGRPR	GILTLKYPIEHGIITNWDDMEK	0	3807.02	762.412	5	5943.33	-0.236848	1.41905
F3-E3	detected	CATG_HUMAN	CATG_HUMAN	4.11628	68	109	132	195	-0.173697	AQEGLRPGTLCTVAGWGR	AAFKGDSGGPLLCNNVAHGIVSYGK	0	4483.23	897.653	5	4937.82	0.33179	1.74062
F4-E4	detected	MYH9_HUMAN	MYL6_HUMAN	4.11538	24	83	1460	38	0.555521	YAEERDR	ALGQNPTNAEVLKVLGNPK	0	2923.52	731.886	4	3519.34	-0.149342	1.60024
F4-E4	detected	H2B1K_HUMAN	H4_HUMAN	4.11538	55	52	74	81	0.207669	IAGEASRLAHYNK	TVTAMDVVYALKR	0	2918.54	487.431	6	4329.21	-0.385578	0.810995
S3-E3	detected	ALBU_HUMAN	ALBU_HUMAN	4.11111	26	48	563	427	2.16692	ATKEQLK	FQNALLVRYTK	0	2192.24	549.066	4	2570.64	-0.122641	1.1182
F3-E3	detected	ACTB_HUMAN	ACTH_HUMAN	4.09091	44	91	29	64	-0.12231	AVFPSIVGRPR	GILTLKYPIEHGIITNWDDMEK	0	3807.02	762.411	5	5899.54	-0.368277	1.28579
F3-E3	detected	ACTB_HUMAN	ACTH_HUMAN	4.09091	45	90	29	64	0.631506	AVFPSIVGRPR	GILTLKYPIEHGIITNWDDMEK	0	3807.02	762.411	5	5947.74	-0.0870918	1.29281
F4-E4	detected	ACTB_HUMAN	ACTH_HUMAN	4.09091	42	93	29	64	1.72598	AVFPSIVGRPR	GILTLKYPIEHGIITNWDDMEK	0	3807.02	762.412	5	5910.61	-0.149735	1.16049
F4-E4	detected	ACTB_HUMAN	ACTH_HUMAN	4.09091	46	89	29	64	0.871473	AVFPSIVGRPR	GILTLKYPIEHGIITNWDDMEK	0	3807.02	635.511	6	5913.46	1.20579	1.53632
F4-E4	detected	TALDO_HUMAN	TALDO_HUMAN	4.08696	29	65	116	72	2.50925	DAMVARAR	LGGSQEDQIKNAIDK	0	2527.29	632.829	4	3044.86	0.183288	1.31439
S4-E4	detected	ALBU_HUMAN	ALBU_HUMAN	4.05556	26	47	563	427	0.892077	ATKEQLK	FQNALLVRYTK	0	2192.23	549.066	4	2596.14	-0.126094	1.06407
F3-E3	detected	S10A8_HUMAN	S10A8_HUMAN	4.04762	36	49	86	37	1.12803	SHEESHKE	LLETECPQYIRK	0	2554.22	639.561	4	1361.98	-0.346505	1.04709
F4-E4	detected	GELS_HUMAN	GELS_HUMAN	4.03448	46	71	616	531	0.605643	TGAQELLRVLR	EPAHLMSLFGGKPMIIYK	0	3309.81	662.97	5	5849.87	0.0286096	1.20307
F3-E3	detected	ALBU_HUMAN	ALBU_HUMAN	4	25	47	563	427	0.361055	ATKEQLK	FQNALLVRYTK	0	2192.23	549.065	4	2599.55	-0.360776	1.24872
F3-E3	detected	TALDO_HUMAN	TALDO_HUMAN	4	28	64	116	72	-0.72893	DAMVARAR	LGGSQEDQIKNAIDK	0	2527.28	632.827	4	3035.59	-0.11396	1.75313
F3-E3	detected	TRFL_HUMAN	TRFL_HUMAN	4	52	60	628	659	0.378659	LKQVLLHQQAK	NLLFNDNTECLARLHGK	0	3342.8	669.567	5	3541.34	0.254584	1.68528
F3-E3	detected	LKHA4_HUMAN	LKHA4_HUMAN	4	42	50	74	52	0.482472	YALGERQSYK	SLVLDTKDLTIEK	0	2711.44	678.867	4	3883.74	-0.180249	1.4032
F4-E4	detected	TRFL_HUMAN	TRFL_HUMAN	4	51	61	628	659	1.0858	LKQVLLHQQAK	NLLFNDNTECLARLHGK	0	3342.8	669.568	5	3523.36	-0.0428637	1.53777
F4-E4	detected	ACTB_HUMAN	ACTH_HUMAN	4	39	93	29	64	-0.332867	AVFPSIVGRPR	GILTLKYPIEHGIITNWDDMEK	0	3807.02	952.761	4	5921.08	-0.267289	1.35644
F3-E3	detected	ACTB_HUMAN	ACTH_HUMAN	3.9697	44	87	29	64	-0.0590722	AVFPSIVGRPR	GILTLKYPIEHGIITNWDDMEK	0	3807.02	762.411	5	5978.8	-0.29649	1.00902
F4-E4	detected	ACTB_HUMAN	ACTH_HUMAN	3.9697	44	87	29	64	0.240761	AVFPSIVGRPR	GILTLKYPIEHGIITNWDDMEK	0	3807.02	762.411	5	5879.61	-0.0401496	1.48357
F4-E4	detected	ACTB_HUMAN	ACTH_HUMAN	3.9697	43	88	29	64	-0.240691	AVFPSIVGRPR	GILTLKYPIEHGIITNWDDMEK	0	3807.02	952.762	4	5952.59	0.88167	1.50788
F2-E2	detected	FIBB_HUMAN	FIBG_HUMAN	3.96154	33	70	200	135	-0.339039	SILENLRSK	YLQEIYNSNNQKIVNLK	0	3162.7	791.683	4	4416.25	0.333483	1.35138
F3-E3	detected	MYH9_HUMAN	MYL6_HUMAN	3.96154	23	80	1460	38	0.482318	YAEERDR	ALGQNPTNAEVLKVLGNPK	0	2923.52	731.886	4	3527.97	-0.0856034	1.24435
F4-E4	detected	H2B1K_HUMAN	H4_HUMAN	3.96154	55	48	74	81	0.996346	IAGEASRLAHYNK	TVTAMDVVYALKR	0	2918.55	730.644	4	4319.09	0.390953	1.16579
F4-E4	detected	ANXA3_HUMAN	ANXA3_HUMAN	3.95833	40	55	155	124	0.217493	ALLTLADGRR	QMKDISQAYYTVYK	0	2845.48	712.377	4	4378.7	0.000436278	1.4396
F4-E4	HPA	ANXA3_HUMAN	ANXA3_HUMAN	3.95833	40	55	155	124	0.217493	ALLTLADGRR	QMKDISQAYYTVYK	0	2845.48	712.377	4	4378.7	0.000436278	1.4396
S2-E2	detected	ALBU_HUMAN	ALBU_HUMAN	3.94444	26	45	563	427	0.227405	ATKEQLK	FQNALLVRYTK	0	2192.23	549.065	4	2578.16	-0.0356796	1.10381
S3-E3	detected	ALBU_HUMAN	ALBU_HUMAN	3.94444	26	45	563	427	0.711064	ATKEQLK	FQNALLVRYTK	0	2192.23	549.066	4	2585.99	-0.268897	1.40368
S2-E2	detected	H2B1K_HUMAN	H4_HUMAN	3.92308	53	49	74	81	1.24688	IAGEASRLAHYNK	TVTAMDVVYALKR	0	2918.55	730.644	4	4354.89	-0.164378	0.84736
F3-E3	detected	TRFL_HUMAN	TRFL_HUMAN	3.91667	24	70	261	696	0.110269	FKDCHLAR	CSTSPLLEACEFLRK	0	2879.39	576.885	5	4013.28	-0.402155	1.25698
F3-E3	detected	S10A8_HUMAN	S10A8_HUMAN	3.90909	35	51	85	37	0.386241	KSHEESHKE	LLETECPQYIRK	0	2682.31	671.584	4	920.697	-0.378729	1.18831
F4-E4	detected	ACTB_HUMAN	ACTH_HUMAN	3.90909	44	85	29	64	0.384867	AVFPSIVGRPR	GILTLKYPIEHGIITNWDDMEK	0	3807.02	635.511	6	5897.33	0.902901	1.37248
S2-E2	detected	H2B1K_HUMAN	H4_HUMAN	3.9	26	52	74	81	0.438268	IAGEASR	TVTAMDVVYALKR	0	2192.16	549.048	4	4767.91	0.0337539	1.08691
F3-E3	detected	ALBU_HUMAN	ALBU_HUMAN	3.88889	26	44	563	427	0.804437	ATKEQLK	FQNALLVRYTK	0	2192.23	549.066	4	2584.2	0.0465157	0.651759
F3-E3	detected	FIBB_HUMAN	FIBG_HUMAN	3.88462	31	70	200	135	0.401233	SILENLRSK	YLQEIYNSNNQKIVNLK	0	3162.7	791.684	4	4345.5	0.13147	1.5259
F3-E3	detected	SMC3_HUMAN	CXCL7_HUMAN	3.88235	19	47	101	104	2.148	VIGAKK	ICLDPDAPRIK	0	1935.1	484.783	4	2033.63	-0.0644818	0.8255
F2-E2	detected	ACTB_HUMAN	ACTH_HUMAN	3.87879	39	89	29	64	0.167071	AVFPSIVGRPR	GILTLKYPIEHGIITNWDDMEK	0	3807.02	952.762	4	5996.21	-0.803934	1.34067
F3-E3	detected	ACTB_HUMAN	ACTH_HUMAN	3.87879	45	83	29	64	0.165601	AVFPSIVGRPR	GILTLKYPIEHGIITNWDDMEK	0	3807.02	635.51	6	5901.79	0.39444	1.50694
F4-E4	detected	PSA7_HUMAN	PSA7_HUMAN	3.86957	30	59	205	214	-0.785149	NIELAVMRR	DQSLKILNPEEIEK	0	2779.49	695.879	4	4826.16	0.185059	2.25985
F3-E3	detected	ALDOA_HUMAN	ALDOA_HUMAN	3.85714	60	48	15	88	-0.288741	ELSDIAHRIVAPGK	ADDGRPFPQVIKSK	0	3085.67	618.141	5	3852.51	-0.239683	1.33459
F2-E2	detected	ACTB_HUMAN	ACTH_HUMAN	3.84848	43	84	29	64	0.623817	AVFPSIVGRPR	GILTLKYPIEHGIITNWDDMEK	0	3807.02	762.411	5	6057.33	-0.470142	1.2487
F4-E4	detected	ACTB_HUMAN	ACTH_HUMAN	3.84848	41	86	29	64	0.0803467	AVFPSIVGRPR	GILTLKYPIEHGIITNWDDMEK	0	3807.02	762.411	5	5926.92	-0.370461	1.35396
S3-E3	detected	ACTB_HUMAN	ACTH_HUMAN	3.84848	41	86	29	64	1.10486	AVFPSIVGRPR	GILTLKYPIEHGIITNWDDMEK	0	3807.02	762.412	5	5923.55	-0.583594	1.19219
F4-E4	detected	H2B1K_HUMAN	H4_HUMAN	3.84615	54	46	74	81	0.626646	IAGEASRLAHYNK	TVTAMDVVYALKR	0	2918.55	487.432	6	4344.75	0.233328	1.08223
F4-E4	detected	FIBB_HUMAN	FIBG_HUMAN	3.84615	35	65	200	135	-0.375862	SILENLRSK	YLQEIYNSNNQKIVNLK	0	3162.7	791.683	4	4356.11	0.095038	1.35131
F3-E3	detected	EZRI_HUMAN	EZRI_HUMAN	3.84	30	66	255	238	-1.1193	FVIKPIDKK	IGFPWSEIRNISFNDK	0	3032.65	759.169	4	5491.51	-0.0628981	1.45613
F3-E3	detected	EZRI_HUMAN	EZRI_HUMAN	3.84	32	64	255	238	-0.239952	FVIKPIDKK	IGFPWSEIRNISFNDK	0	3032.65	607.537	5	5536.19	-0.0307268	1.31152
F3-E3	HPA	EZRI_HUMAN	EZRI_HUMAN	3.84	30	66	255	238	-1.1193	FVIKPIDKK	IGFPWSEIRNISFNDK	0	3032.65	759.169	4	5491.51	-0.0628981	1.45613
F3-E3	HPA	EZRI_HUMAN	EZRI_HUMAN	3.84	32	64	255	238	-0.239952	FVIKPIDKK	IGFPWSEIRNISFNDK	0	3032.65	607.537	5	5536.19	-0.0307268	1.31152
F3-E3	detected	CXCL7_HUMAN	CXCL7_HUMAN	3.82353	22	43	44	104	2.24787	NLAKGK	ICLDPDAPRIK	0	1950.08	488.526	4	2157.79	-0.0291154	1.80069
F3-E3	detected	CXCL7_HUMAN	CXCL7_HUMAN	3.82353	21	44	44	104	0.223841	NLAKGK	ICLDPDAPRIK	0	1950.07	488.525	4	2173.15	0.329469	0.641451
F3-E3	detected	ALDOA_HUMAN	ALDOA_HUMAN	3.82143	57	50	15	88	0.695355	ELSDIAHRIVAPGK	ADDGRPFPQVIKSK	0	3085.67	618.141	5	3836.41	0.131931	1.30578
S4-E4	detected	H2B1K_HUMAN	H4_HUMAN	3.80769	50	49	74	81	0.881622	IAGEASRLAHYNK	TVTAMDVVYALKR	0	2918.55	730.644	4	4367.21	-0.268351	0.729662
F3-E3	detected	PMGE_HUMAN	PGAM1_HUMAN	3.8	14	62	114	91	-0.540837	LWRR	HYGGLTGLNKAETAAK	0	2283.22	571.813	4	2101.9	0.113635	1.17755
F3-E3	detected	FIBG_HUMAN	FIBG_HUMAN	3.78947	75	69	383	274	1.82027	ASTPNGYDNGIIWATWKTR	VELEDWNGRTSTADYAMFK	0	4406.08	882.223	5	6004.1	-0.1943	2.05705
F3-E3	detected	TRFL_HUMAN	TRFL_HUMAN	3.78571	49	57	628	659	-0.0242765	LKQVLLHQQAK	NLLFNDNTECLARLHGK	0	3342.8	669.567	5	3557.42	-0.187089	1.4047
F4-E4	detected	CAMP_HUMAN	CAMP_HUMAN	3.78571	17	36	142	132	0.343057	SKEK	FALLGDFFRK	0	1726.94	432.743	4	3882.06	-0.345067	1.33718
F4-E4	detected	LKHA4_HUMAN	LKHA4_HUMAN	3.78261	39	48	74	52	0.701678	YALGERQSYK	SLVLDTKDLTIEK	0	2711.44	678.867	4	3849.67	-0.37458	1.28775
S2-E2	detected	ALBU_HUMAN	ALBU_HUMAN	3.77778	25	43	563	427	1.54588	ATKEQLK	FQNALLVRYTK	0	2192.24	549.066	4	2593.55	-0.187544	1.12255
F3-E3	detected	FIBB_HUMAN	FIBG_HUMAN	3.76923	29	69	200	135	0.49337	SILENLRSK	YLQEIYNSNNQKIVNLK	0	3162.71	791.684	4	4379.05	-0.519109	1.59026
S2-E2	detected	H2B1K_HUMAN	H4_HUMAN	3.76923	50	48	74	81	0.531406	IAGEASRLAHYNK	TVTAMDVVYALKR	0	2918.55	584.716	5	4256.46	-0.120469	0.728821
S2-E2	detected	H2B1K_HUMAN	H4_HUMAN	3.76923	51	47	74	81	0.603553	IAGEASRLAHYNK	TVTAMDVVYALKR	0	2918.55	487.432	6	4340.7	-0.357139	1.15887
S3-E3	detected	H2B1K_HUMAN	H4_HUMAN	3.76923	50	48	74	81	0.529295	IAGEASRLAHYNK	TVTAMDVVYALKR	0	2918.55	730.644	4	4246.32	-0.267629	0.977786
F3-E3	detected	S10A9_HUMAN	S10A8_HUMAN	3.75	30	45	44	37	-2.06773	DLQNFLKK	LLETECPQYIRK	0	2577.36	645.347	4	3899.53	-0.147959	1.57537
F3-E3	detected	H2B1K_HUMAN	H4_HUMAN	3.75	24	51	74	81	-2.25413	IAGEASR	TVTAMDVVYALKR	0	2192.16	549.047	4	4765.72	0.156034	1.09225
F4-E4	detected	FRYL_HUMAN	PGAM1_HUMAN	3.75	13	62	1349	91	-0.725023	RWLR	HYGGLTGLNKAETAAK	0	2283.22	571.813	4	2111.45	0.459019	1.57716
F4-E4	detected	TALDO_HUMAN	TALDO_HUMAN	3.73913	25	61	116	72	2.0787	DAMVARAR	LGGSQEDQIKNAIDK	0	2527.29	632.829	4	3029.55	-0.0242799	1.66357
F2-E2	detected	H2B1K_HUMAN	H4_HUMAN	3.73077	49	48	74	81	0.322869	IAGEASRLAHYNK	TVTAMDVVYALKR	0	2918.54	584.716	5	4399.48	-0.566173	0.77755
F4-E4	detected	ML12A_HUMAN	ML12A_HUMAN	3.72727	25	57	164	151	0.0858457	HGAKDKDD	GNFNYIEFTRILK	0	2522.26	631.571	4	3925.9	-0.306451	1.21107
F2-E2	detected	ALBU_HUMAN	ALBU_HUMAN	3.72222	22	45	563	427	0.0443671	ATKEQLK	FQNALLVRYTK	0	2192.23	549.065	4	2630.16	-0.138006	1.11604
F4-E4	detected	S10A8_HUMAN	S10A8_HUMAN	3.71429	33	45	86	37	0.0470088	SHEESHKE	LLETECPQYIRK	0	2554.21	639.56	4	1367.89	-0.176097	0.929943
F3-E3	detected	S10A8_HUMAN	S10A8_HUMAN	3.70588	19	44	32	37	0.192269	DDLKK	LLETECPQYIRK	0	2190.14	548.541	4	2289.76	-0.483682	1.09853
F4-E4	detected	CATG_HUMAN	CATG_HUMAN	3.69767	60	99	132	195	0.914542	AQEGLRPGTLCTVAGWGR	AAFKGDSGGPLLCNNVAHGIVSYGK	0	4483.23	897.654	5	4918.43	-0.166746	1.52009
F4-E4	detected	ACTB_HUMAN	ACTH_HUMAN	3.69697	42	80	29	64	0.000204377	AVFPSIVGRPR	GILTLKYPIEHGIITNWDDMEK	0	3807.02	762.411	5	5975.81	-0.21354	1.05454
F3-E3	detected	LKHA4_HUMAN	LKHA4_HUMAN	3.69565	38	47	74	52	-1.66166	YALGERQSYK	SLVLDTKDLTIEK	0	2711.43	678.866	4	3867.46	0.107072	1.44438
F4-E4	detected	H2B1K_HUMAN	H4_HUMAN	3.69231	50	46	74	81	-1.25895	IAGEASRLAHYNK	TVTAMDVVYALKR	1	2919.54	730.893	4	4257.04	-0.0339859	1.36376
S2-E2	detected	H2B1K_HUMAN	H4_HUMAN	3.69231	52	44	74	81	-0.34382	IAGEASRLAHYNK	TVTAMDVVYALKR	0	2918.54	584.716	5	4272.08	0.205363	0.881549
S2-E2	detected	H2B1K_HUMAN	H4_HUMAN	3.69231	51	45	74	81	1.08549	IAGEASRLAHYNK	TVTAMDVVYALKR	0	2918.55	730.644	4	4323.38	-0.251978	1.08313
F3-E3	detected	ACTB_HUMAN	ACTB_HUMAN	3.68571	53	76	360	96	1.06914	QEYDESGPSIVHRK	VAPEEHPVLLTEAPLNPKANR	0	3962.03	793.414	5	3363.71	-0.645442	1.21449
F3-E3	detected	EZRI_HUMAN	EZRI_HUMAN	3.68	28	64	255	238	2.90056	FVIKPIDKK	IGFPWSEIRNISFNDK	0	3032.66	759.172	4	5544.36	-0.282398	1.03665
F3-E3	HPA	EZRI_HUMAN	EZRI_HUMAN	3.68	28	64	255	238	2.90056	FVIKPIDKK	IGFPWSEIRNISFNDK	0	3032.66	759.172	4	5544.36	-0.282398	1.03665
F4-E4	detected	ALDOA_HUMAN	ALDOA_HUMAN	3.67857	57	46	15	88	-1.33672	ELSDIAHRIVAPGK	ADDGRPFPQVIKSK	0	3085.66	618.14	5	3821.88	-0.809132	1.4633
F3-E3	detected	ACTB_HUMAN	ACTH_HUMAN	3.66667	35	86	29	64	0.0253542	AVFPSIVGRPR	GILTLKYPIEHGIITNWDDMEK	0	3807.02	952.762	4	5955.93	0.0228076	1.19138
F4-E4	detected	H2B1K_HUMAN	H4_HUMAN	3.65385	47	48	74	81	-0.185869	IAGEASRLAHYNK	TVTAMDVVYALKR	0	2918.54	487.431	6	4246.83	0.254646	0.893554
F4-E4	detected	LKHA4_HUMAN	LKHA4_HUMAN	3.65217	36	48	74	52	-0.910006	YALGERQSYK	SLVLDTKDLTIEK	0	2711.44	678.866	4	3865.58	-0.22303	1.48581
F4-E4	detected	MYH9_HUMAN	MYH9_HUMAN	3.65	31	42	1519	1528	-1.03784	SVHELEKSK	RALEQQVEEMK	0	2439.24	610.817	4	1822.99	-0.175742	1.09978
F4-E4	HPA	MYH9_HUMAN	MYH9_HUMAN	3.65	31	42	1519	1528	-1.03784	SVHELEKSK	RALEQQVEEMK	0	2439.24	610.817	4	1822.99	-0.175742	1.09978
F4-E4	detected	EZRI_HUMAN	EZRI_HUMAN	3.64	28	63	255	238	1.72381	FVIKPIDKK	IGFPWSEIRNISFNDK	0	3032.65	759.171	4	5508.44	-0.256629	1.25903
F4-E4	detected	EZRI_HUMAN	EZRI_HUMAN	3.64	28	63	255	238	1.3802	FVIKPIDKK	IGFPWSEIRNISFNDK	0	3032.65	759.17	4	5525.09	0.16369	1.44948
F4-E4	HPA	EZRI_HUMAN	EZRI_HUMAN	3.64	28	63	255	238	1.72381	FVIKPIDKK	IGFPWSEIRNISFNDK	0	3032.65	759.171	4	5508.44	-0.256629	1.25903
F4-E4	HPA	EZRI_HUMAN	EZRI_HUMAN	3.64	28	63	255	238	1.3802	FVIKPIDKK	IGFPWSEIRNISFNDK	0	3032.65	759.17	4	5525.09	0.16369	1.44948
E2-F2	detected	S10A9_HUMAN	S10A9_HUMAN	3.61538	19	28	39	44	0.0206562	ELVRK	DLQNFLKK	0	1671.97	418.999	4	2647.19	-0.615223	1.18247
E2-F2	HPA	S10A9_HUMAN	S10A9_HUMAN	3.61538	19	28	39	44	0.0206562	ELVRK	DLQNFLKK	0	1671.97	418.999	4	2647.19	-0.615223	1.18247
F4-E4	detected	MYH9_HUMAN	MYH9_HUMAN	3.61538	22	72	1213	1081	-0.500756	ANLEKAK	KEEELQAALARVEEEAAQK	0	2937.54	735.392	4	3992.3	-0.341208	1.32997
F4-E4	detected	H2B1K_HUMAN	H4_HUMAN	3.61538	46	48	74	81	0.638725	IAGEASRLAHYNK	TVTAMDVVYALKR	0	2918.55	584.716	5	4345.78	0.17514	0.937816
F4-E4	detected	H2B1K_HUMAN	H4_HUMAN	3.61538	48	46	74	81	-0.0115629	IAGEASRLAHYNK	TVTAMDVVYALKR	0	2918.54	730.643	4	4350.87	-0.40731	1.15042
F4-E4	HPA	MYH9_HUMAN	MYH9_HUMAN	3.61538	22	72	1213	1081	-0.500756	ANLEKAK	KEEELQAALARVEEEAAQK	0	2937.54	735.392	4	3992.3	-0.341208	1.32997
F4-E4	detected	COR1A_HUMAN	COF1_HUMAN	3.61111	30	35	234	22	-0.487961	ILTTGFSR	KSSTPEEVKK	0	2049.11	410.829	5	1523.46	-0.324706	1.96131
S2-E2	detected	S10A8_HUMAN	S10A8_HUMAN	3.6	29	43	78	37	-0.0134259	MGVAAHKK	LLETECPQYIRK	0	2413.26	604.323	4	1724.39	-0.323206	1.07255
F4-E4	detected	CXCL7_HUMAN	CXCL7_HUMAN	3.58824	22	39	44	104	2.9882	NLAKGK	ICLDPDAPRIK	0	1950.08	488.527	4	2161.72	0.0501308	1.40599
F4-E4	detected	TRFL_HUMAN	TRFL_HUMAN	3.58333	25	61	261	696	1.36368	FKDCHLAR	CSTSPLLEACEFLRK	0	2879.39	576.886	5	4005.75	-0.125148	1.05425
F4-E4	detected	FIBB_HUMAN	FIBG_HUMAN	3.57692	31	62	200	135	0.675996	SILENLRSK	YLQEIYNSNNQKIVNLK	1	3163.71	791.935	4	4340.65	-0.0327695	1.32132
S4-E4	detected	H2B1K_HUMAN	H4_HUMAN	3.57692	47	46	74	81	-2.39344	IAGEASRLAHYNK	TVTAMDVVYALKR	0	2918.54	584.715	5	4366.36	-0.205067	0.652807
S2-E2	detected	ALBU_HUMAN	ALBU_HUMAN	3.55556	23	41	563	427	0.480494	ATKEQLK	FQNALLVRYTK	0	2192.23	549.065	4	2562.67	-0.239001	0.960733
F4-E4	detected	GELS_HUMAN	GELS_HUMAN	3.55172	37	66	616	531	0.675829	TGAQELLRVLR	EPAHLMSLFGGKPMIIYK	0	3309.81	662.97	5	5850.29	-0.161841	1.28227
F4-E4	detected	S10A8_HUMAN	S10A8_HUMAN	3.54839	41	69	37	0	0.532534	LLETECPQYIRK	MLTELEKALNSIIDVYHK	0	3688.92	738.792	5	6568.58	0.000152056	1.91024
F2-E2	detected	ACTB_HUMAN	ACTH_HUMAN	3.54545	44	73	29	64	0.400652	AVFPSIVGRPR	GILTLKYPIEHGIITNWDDMEK	0	3807.02	635.511	6	5953.84	0.568003	1.59139
F3-E3	detected	S10A8_HUMAN	S10A8_HUMAN	3.54545	37	41	85	37	-0.165004	KSHEESHKE	LLETECPQYIRK	0	2682.31	537.469	5	923.54	-0.432887	1.31124
F3-E3	detected	S10A8_HUMAN	S10A8_HUMAN	3.54545	40	38	85	37	0.10655	KSHEESHKE	LLETECPQYIRK	0	2682.31	448.059	6	959.076	-0.35032	0.994233
F3-E3	detected	ACTB_HUMAN	ACTB_HUMAN	3.54545	33	84	29	40	0.8503	AVFPSIVGRPR	HQGVMVGMGQKDSYVGDEAQSK	0	3571.77	715.361	5	3711.31	-0.491251	1.66891
F3-E3	detected	ANX11_HUMAN	ANX11_HUMAN	3.54545	17	61	451	256	3.36981	DRTLIR	SELSGNFEKTILALMK	0	2576.41	645.109	4	6120.78	-0.435315	1.45261
F4-E4	detected	TKT_HUMAN	TKT_HUMAN	3.54545	20	58	494	527	0.168281	VVLKSK	INIRVLDPFTIKPLDR	0	2605.57	522.121	5	4648.24	-0.40705	0.868519
F3-E3	detected	TRFL_HUMAN	TRFL_HUMAN	3.54167	48	37	628	659	0.447551	LKQVLLHQQAK	NLLFNDNTECLAR	0	2907.54	582.515	5	3937.65	0.450112	1.85178
F4-E4	detected	TRFL_HUMAN	TRFL_HUMAN	3.54167	24	61	261	696	3.40324	FKDCHLAR	CSTSPLLEACEFLRK	0	2879.4	576.887	5	4046.04	-0.573611	1.38696
F2-E2	detected	H2B1K_HUMAN	H4_HUMAN	3.53846	48	44	74	81	-0.115302	IAGEASRLAHYNK	TVTAMDVVYALKR	0	2918.54	730.643	4	4406.68	-0.340694	1.01166
F3-E3	detected	HBD_HUMAN	HBB_HUMAN	3.53659	32	113	134	68	-1.6786	VVAGVANALAHK	VLGAFSDGLAHLDNLKGTFATLSELHCDK	4	4290.22	1073.56	4	5590.24	-0.180333	1.80366
F3-E3	detected	S10A8_HUMAN	S10A8_HUMAN	3.53571	45	54	37	8	1.8668	LLETECPQYIRK	ALNSIIDVYHKYSLIK	0	3448.85	690.777	5	5056.37	0.604666	1.46436
F4-E4	detected	B1AK88_HUMAN	B1AK88_HUMAN	3.53571	32	67	245	211	-0.138098	LVEDMENKIR	SGSGTMNLGGSLTRQMEK	0	3122.52	781.636	4	3792.53	0.168175	1.62606
F4-E4	detected	CATA_HUMAN	CATA_HUMAN	3.53571	35	64	469	481	1.75123	DAQIFIQKK	NFTEVHPDYGSHIQALLDK	3	3284.69	822.179	4	4385.76	0.0891881	1.36024
F3-E3	detected	S10A8_HUMAN	S10A8_HUMAN	3.52174	36	45	85	37	0.00881808	KSHEESHKE	LLETECPQYIRKK	0	2810.4	563.088	5	734.361	-0.346341	1.1531
F3-E3	detected	EZRI_HUMAN	EZRI_HUMAN	3.52	28	60	255	238	1.46113	FVIKPIDKK	IGFPWSEIRNISFNDK	0	3032.65	759.171	4	5507.31	0.131318	1.80445
F3-E3	HPA	EZRI_HUMAN	EZRI_HUMAN	3.52	28	60	255	238	1.46113	FVIKPIDKK	IGFPWSEIRNISFNDK	0	3032.65	759.171	4	5507.31	0.131318	1.80445
S3-E3	detected	ACTB_HUMAN	ACTH_HUMAN	3.51515	37	79	29	64	-2.00807	AVFPSIVGRPR	GILTLKYPIEHGIITNWDDMEK	1	3808.01	762.61	5	5958.78	-0.486245	1.09078
E3-S3	detected	CXCL7_HUMAN	CXCL7_HUMAN	3.5	15	41	115	104	0.506448	KIVQK	ICLDPDAPRIK	0	1935.1	484.782	4	2156.72	-0.565558	1.28546
F2-E2	detected	H2B1K_HUMAN	H4_HUMAN	3.5	47	44	74	81	0.2942	IAGEASRLAHYNK	TVTAMDVVYALKR	0	2918.54	584.716	5	4415.08	-0.105278	0.75535
F2-E2	detected	H2B1K_HUMAN	H4_HUMAN	3.5	26	44	74	81	0.256925	IAGEASR	TVTAMDVVYALKR	0	2192.16	549.048	4	4803.28	-0.151814	0.609972
F3-E3	detected	ML12A_HUMAN	ML12A_HUMAN	3.5	26	51	164	151	0.758837	HGAKDKDD	GNFNYIEFTRILK	0	2522.26	631.572	4	3842.57	-0.0851906	0.851652
F3-E3	detected	FIBB_HUMAN	FIBG_HUMAN	3.5	34	57	200	135	0.54505	SILENLRSK	YLQEIYNSNNQKIVNLK	0	3162.71	791.684	4	4394.83	0.451613	1.06212
F4-E4	detected	TRFL_HUMAN	TRFL_HUMAN	3.5	47	51	628	659	0.0219859	LKQVLLHQQAK	NLLFNDNTECLARLHGK	0	3342.8	669.567	5	3538.94	0.0160857	1.38315
F4-E4	detected	TRFL_HUMAN	TRFL_HUMAN	3.5	23	61	261	696	-0.241749	FKDCHLAR	CSTSPLLEACEFLRK	0	2879.39	576.885	5	4061.78	-0.364647	0.966451
F4-E4	detected	H2B1K_HUMAN	H4_HUMAN	3.5	47	44	74	81	0.689767	IAGEASRLAHYNK	TVTAMDVVYALKR	0	2918.55	584.716	5	4259.03	-0.312423	0.859319
F4-E4	detected	FIBB_HUMAN	FIBG_HUMAN	3.5	35	56	200	135	0.468407	SILENLRSK	YLQEIYNSNNQKIVNLK	0	3162.71	633.548	5	4390.15	0.290786	1.35503
S3-E3	detected	H2B1K_HUMAN	H4_HUMAN	3.5	46	45	74	81	-0.71832	IAGEASRLAHYNK	TVTAMDVVYALKR	0	2918.54	730.643	4	4351.1	-0.0920635	0.739755
F4-E4	detected	ACTB_HUMAN	ACTB_HUMAN	3.48571	54	68	360	96	1.11299	QEYDESGPSIVHRK	VAPEEHPVLLTEAPLNPKANR	0	3962.03	661.346	6	3384.44	-0.089199	0.864524
F2-E2	detected	ACTB_HUMAN	ACTH_HUMAN	3.48485	35	80	29	64	0.266312	AVFPSIVGRPR	GILTLKYPIEHGIITNWDDMEK	0	3807.02	952.762	4	6011.61	-0.0560988	1.39779
F3-E3	detected	GDIR2_HUMAN	GDIR2_HUMAN	3.48387	35	73	115	51	-0.211341	VNRDIVSGLK	TLLGDGPVVTDPKAPNVVVTR	0	3270.83	818.715	4	4419.82	0.478581	1.18278
F4-E4	detected	GELS_HUMAN	GELS_HUMAN	3.48276	43	58	616	531	1.20883	TGAQELLRVLR	EPAHLMSLFGGKPMIIYK	0	3309.81	662.97	5	5834.55	-0.168446	1.71117
F2-E2	detected	EZRI_HUMAN	EZRI_HUMAN	3.48	32	55	255	238	1.22951	FVIKPIDKK	IGFPWSEIRNISFNDK	0	3032.65	607.538	5	5554	-0.645012	1.63343
F2-E2	HPA	EZRI_HUMAN	EZRI_HUMAN	3.48	32	55	255	238	1.22951	FVIKPIDKK	IGFPWSEIRNISFNDK	0	3032.65	607.538	5	5554	-0.645012	1.63343
F3-E3	detected	EZRI_HUMAN	EZRI_HUMAN	3.48	31	56	255	238	0.58173	FVIKPIDKK	IGFPWSEIRNISFNDK	0	3032.65	607.537	5	5503.68	-0.150763	1.59638
F3-E3	HPA	EZRI_HUMAN	EZRI_HUMAN	3.48	31	56	255	238	0.58173	FVIKPIDKK	IGFPWSEIRNISFNDK	0	3032.65	607.537	5	5503.68	-0.150763	1.59638
F4-E4	detected	EZRI_HUMAN	EZRI_HUMAN	3.48	28	59	255	238	3.19996	FVIKPIDKK	IGFPWSEIRNISFNDK	0	3032.66	759.172	4	5498.21	-0.238004	1.63998
F4-E4	detected	EZRI_HUMAN	EZRI_HUMAN	3.48	27	60	255	238	-0.692955	FVIKPIDKK	IGFPWSEIRNISFNDK	0	3032.65	759.169	4	5543.1	-0.0637236	1.37549
F4-E4	HPA	EZRI_HUMAN	EZRI_HUMAN	3.48	28	59	255	238	3.19996	FVIKPIDKK	IGFPWSEIRNISFNDK	0	3032.66	759.172	4	5498.21	-0.238004	1.63998
F4-E4	HPA	EZRI_HUMAN	EZRI_HUMAN	3.48	27	60	255	238	-0.692955	FVIKPIDKK	IGFPWSEIRNISFNDK	0	3032.65	759.169	4	5543.1	-0.0637236	1.37549
F4-E4	detected	NUMA1_HUMAN	ALBU_HUMAN	3.47368	23	43	1071	427	-0.816428	GLEAAQIK	FQNALLVRYTK	3	2192.23	549.065	4	2555.15	-0.0108111	1.02385
F3-E3	detected	H2B1K_HUMAN	H4_HUMAN	3.46154	44	46	74	81	1.03364	IAGEASRLAHYNK	TVTAMDVVYALKR	0	2918.55	584.717	5	4347.43	-0.2646	0.98046
F3-E3	detected	FIBB_HUMAN	FIBG_HUMAN	3.46154	38	52	200	135	-1.35467	SILENLRSK	YLQEIYNSNNQKIVNLK	0	3162.7	633.547	5	4353.7	0.445664	1.21365
S3-E3	detected	H4_HUMAN	H2B1K_HUMAN	3.45833	45	38	69	88	-0.0286218	DAVTYTEHAKR	STITSREIQTAVR	0	2774.43	555.893	5	2202.06	-0.438576	0.887422
F2-E2	detected	ACTB_HUMAN	ACTH_HUMAN	3.45455	37	77	29	64	0.206359	AVFPSIVGRPR	GILTLKYPIEHGIITNWDDMEK	0	3807.02	762.411	5	5978.04	-0.602019	1.25491
F2-E2	detected	ACTB_HUMAN	ACTH_HUMAN	3.45455	44	70	29	64	0.487282	AVFPSIVGRPR	GILTLKYPIEHGIITNWDDMEK	0	3807.02	635.511	6	6001.59	-0.212323	1.23379
F2-E2	detected	ACTB_HUMAN	ACTH_HUMAN	3.45455	34	80	29	64	-0.131339	AVFPSIVGRPR	GILTLKYPIEHGIITNWDDMEK	0	3807.02	762.411	5	6041.25	-0.402411	1.42304
F4-E4	detected	TKT_HUMAN	TKT_HUMAN	3.45455	18	58	494	527	1.15831	VVLKSK	INIRVLDPFTIKPLDR	0	2605.57	652.4	4	4644.14	-0.0399789	0.948524
F4-E4	detected	ANX11_HUMAN	ANX11_HUMAN	3.45455	17	59	451	256	0.0799832	DRTLIR	SELSGNFEKTILALMK	0	2576.4	645.107	4	6105.92	-0.0307819	1.14302
F3-E3	detected	G6PI_HUMAN	G6PI_HUMAN	3.45	23	46	363	455	-0.0430965	YITKSGTR	SPEDLERLLPHK	0	2381.27	477.261	5	3122.15	0.144737	0.999277
F3-E3	HPA	G6PI_HUMAN	G6PI_HUMAN	3.45	23	46	363	455	-0.0430965	YITKSGTR	SPEDLERLLPHK	0	2381.27	477.261	5	3122.15	0.144737	0.999277
F4-E4	detected	G6PI_HUMAN	G6PI_HUMAN	3.45	23	46	363	455	1.06986	YITKSGTR	SPEDLERLLPHK	0	2381.27	477.262	5	3113.74	0.5079	1.24156
F4-E4	HPA	G6PI_HUMAN	G6PI_HUMAN	3.45	23	46	363	455	1.06986	YITKSGTR	SPEDLERLLPHK	0	2381.27	477.262	5	3113.74	0.5079	1.24156
F4-E4	detected	ALBU_HUMAN	ALBU_HUMAN	3.44444	27	35	563	427	0.290327	ATKEQLK	FQNALLVRYTK	0	2192.23	439.454	5	2552.37	-0.182224	0.757488
F4-E4	detected	ALBU_HUMAN	ALBU_HUMAN	3.44444	28	34	563	427	0.446382	ATKEQLK	FQNALLVRYTK	0	2192.23	439.454	5	2584.68	0.0108348	0.88468
F3-E3	detected	EZRI_HUMAN	EZRI_HUMAN	3.44	34	52	255	238	-0.167724	FVIKPIDKK	IGFPWSEIRNISFNDK	0	3032.65	607.537	5	5519.37	0.161297	1.12538
F3-E3	HPA	EZRI_HUMAN	EZRI_HUMAN	3.44	34	52	255	238	-0.167724	FVIKPIDKK	IGFPWSEIRNISFNDK	0	3032.65	607.537	5	5519.37	0.161297	1.12538
F4-E4	detected	ANXA7_HUMAN	ANXA7_HUMAN	3.4375	26	29	190	229	2.8378	DAEILRK	TSYGKDLIK	0	1891.05	473.769	4	2584.82	-0.281535	0.97363
F4-E4	detected	MYH9_HUMAN	MYH9_HUMAN	3.43478	27	52	1484	1484	0.907687	ALEEAMEQK	ALEEAMEQKAELER	3	2705.29	677.33	4	3223.26	-0.369066	1.63607
F4-E4	HPA	MYH9_HUMAN	MYH9_HUMAN	3.43478	27	52	1484	1484	0.907687	ALEEAMEQK	ALEEAMEQKAELER	3	2705.29	677.33	4	3223.26	-0.369066	1.63607
F3-E3	detected	ACTB_HUMAN	ACTH_HUMAN	3.42424	42	71	29	64	1.0074	AVFPSIVGRPR	GILTLKYPIEHGIITNWDDMEK	0	3807.02	635.511	6	5884.9	-0.137947	1.38919
S3-E3	detected	ACTB_HUMAN	ACTH_HUMAN	3.42424	38	75	29	64	0.638315	AVFPSIVGRPR	GILTLKYPIEHGIITNWDDMEK	0	3807.02	762.411	5	5906.54	-0.115465	1.21808
F4-E4	detected	MYH9_HUMAN	MYL6_HUMAN	3.42308	23	66	1465	64	1.42033	DRAEAEAR	VLDFEHFLPMLQTVAKNK	0	3069.57	614.922	5	5740.51	-0.00990639	1.22218
S2-E2	detected	H2B1K_HUMAN	H4_HUMAN	3.42308	44	45	74	81	0.409107	IAGEASRLAHYNK	TVTAMDVVYALKR	0	2918.54	584.716	5	4335.43	-0.23441	0.900848
S3-E3	detected	H2B1K_HUMAN	H4_HUMAN	3.42308	47	42	74	81	0.339267	IAGEASRLAHYNK	TVTAMDVVYALKR	0	2918.54	487.431	6	4318.9	-0.103197	0.942983
S4-E4	detected	H2B1K_HUMAN	H4_HUMAN	3.42308	45	44	74	81	0.296386	IAGEASRLAHYNK	TVTAMDVVYALKR	0	2918.54	487.431	6	4337.8	-0.0353472	1.15502
F2-E2	detected	FIBG_HUMAN	FIBG_HUMAN	3.42105	66	64	383	274	1.92093	ASTPNGYDNGIIWATWKTR	VELEDWNGRTSTADYAMFK	0	4406.08	882.223	5	6025.74	-0.406191	1.97605
F3-E3	detected	CXCL7_HUMAN	CXCL7_HUMAN	3.41176	19	39	44	104	-1.04378	NLAKGK	ICLDPDAPRIK	0	1950.07	488.525	4	2125.53	-0.203757	0.951403
F3-E3	detected	ACTB_HUMAN	ACTH_HUMAN	3.41176	41	75	29	63	0.586444	AVFPSIVGRPR	RGILTLKYPIEHGIITNWDDMEK	0	3963.12	661.528	6	5491.22	0.120853	1.42962
F3-E3	detected	TALDO_HUMAN	TALDO_HUMAN	3.40909	15	60	124	72	-1.65706	RLIELYK	LGGSQEDQIKNAIDK	0	2572.38	644.103	4	4039.97	0.157684	1.40499
F4-E4	detected	PAPS2_HUMAN	PGAM1_HUMAN	3.40909	13	62	103	91	0.465231	IAEVAK	HYGGLTGLNKAETAAK	0	2283.22	571.813	4	2128.8	0.112345	1.64284
F3-E3	detected	MYH9_HUMAN	MYH9_HUMAN	3.4	32	36	1519	1528	0.705094	SVHELEKSK	RALEQQVEEMK	0	2439.24	610.818	4	1805.56	-0.338572	1.49162
F3-E3	detected	ACTB_HUMAN	ACTB_HUMAN	3.4	53	66	360	96	0.718427	QEYDESGPSIVHRK	VAPEEHPVLLTEAPLNPKANR	0	3962.03	661.346	6	3362.39	-0.0650245	1.1622
F3-E3	detected	S10A8_HUMAN	S10A9_HUMAN	3.4	36	66	86	5	0.941334	SHEESHKE	MSQLERNIETIINTFHQYSVK	0	3555.71	712.149	5	6026.69	-0.202529	1.48253
F3-E3	HPA	MYH9_HUMAN	MYH9_HUMAN	3.4	32	36	1519	1528	0.705094	SVHELEKSK	RALEQQVEEMK	0	2439.24	610.818	4	1805.56	-0.338572	1.49162
F4-E4	detected	FRYL_HUMAN	PGAM1_HUMAN	3.4	12	56	1349	91	0.519639	RWLR	HYGGLTGLNKAETAAK	0	2283.22	571.813	4	2067.16	0.106946	1.47411
F4-E4	detected	EZRI_HUMAN	EZRI_HUMAN	3.4	28	57	255	238	-1.48699	FVIKPIDKK	IGFPWSEIRNISFNDK	0	3032.64	759.168	4	5475.71	0.295378	1.58238
F4-E4	HPA	EZRI_HUMAN	EZRI_HUMAN	3.4	28	57	255	238	-1.48699	FVIKPIDKK	IGFPWSEIRNISFNDK	0	3032.64	759.168	4	5475.71	0.295378	1.58238
F3-E3	detected	TRFL_HUMAN	TRFL_HUMAN	3.39286	45	50	628	659	-0.0723072	LKQVLLHQQAK	NLLFNDNTECLARLHGK	0	3342.8	669.567	5	3572.74	-0.352774	1.23158
F3-E3	detected	H2B1K_HUMAN	H4_HUMAN	3.38462	45	43	74	81	-0.154448	IAGEASRLAHYNK	TVTAMDVVYALKR	0	2918.54	584.716	5	4274.5	-0.536705	0.840867
F4-E4	detected	H2B1K_HUMAN	H4_HUMAN	3.38462	44	44	74	81	1.00975	IAGEASRLAHYNK	TVTAMDVVYALKR	0	2918.55	730.644	4	4334.62	-0.214159	0.972778
F4-E4	detected	FIBB_HUMAN	FIBG_HUMAN	3.38462	37	51	200	135	0.563233	SILENLRSK	YLQEIYNSNNQKIVNLK	0	3162.71	633.548	5	4358.42	0.347514	0.925589
S3-E3	detected	H2B1K_HUMAN	H4_HUMAN	3.38462	47	41	74	81	1.50825	IAGEASRLAHYNK	TVTAMDVVYALKR	0	2918.55	730.644	4	4264.03	-0.424299	0.906491
S4-E4	detected	H2B1K_HUMAN	H4_HUMAN	3.38462	47	41	74	81	0.538577	IAGEASRLAHYNK	TVTAMDVVYALKR	0	2918.55	584.716	5	4276.26	-0.160469	1.15143
S4-E4	detected	H2B1K_HUMAN	H4_HUMAN	3.38462	45	43	74	81	0.481991	IAGEASRLAHYNK	TVTAMDVVYALKR	0	2918.55	730.644	4	4333.94	-0.150257	1.285
F3-E3	detected	ACTB_HUMAN	ACTH_HUMAN	3.38235	44	71	29	63	0.322612	AVFPSIVGRPR	RGILTLKYPIEHGIITNWDDMEK	0	3963.12	661.527	6	5523.79	-0.0768369	1.21746
F4-E4	detected	ACTB_HUMAN	ACTH_HUMAN	3.38235	40	75	29	63	-0.468314	AVFPSIVGRPR	RGILTLKYPIEHGIITNWDDMEK	1	3964.12	992.037	4	5499.86	-0.0549634	1.81853
F3-E3	detected	GELS_HUMAN	GELS_HUMAN	3.37931	27	71	616	531	1.98755	TGAQELLRVLR	EPAHLMSLFGGKPMIIYK	0	3309.82	828.461	4	5855.56	0.219867	1.40081
F3-E3	detected	TRFL_HUMAN	TRFL_HUMAN	3.375	45	36	628	659	-0.287361	LKQVLLHQQAK	NLLFNDNTECLAR	0	2907.54	582.515	5	3921.62	0.645725	1.54556
F4-E4	detected	CATG_HUMAN	CATG_HUMAN	3.37209	53	92	132	195	-0.130755	AQEGLRPGTLCTVAGWGR	AAFKGDSGGPLLCNNVAHGIVSYGK	0	4483.23	748.212	6	4918.29	0.222081	1.81153
F3-E3	detected	ACTB_HUMAN	ACTB_HUMAN	3.37143	52	66	360	96	0.50883	QEYDESGPSIVHRK	VAPEEHPVLLTEAPLNPKANR	0	3962.03	661.346	6	3378.11	-0.210383	1.39111
F4-E4	detected	TRFL_HUMAN	TRFL_HUMAN	3.36957	63	92	696	406	0.95225	CSTSPLLEACEFLRK	GEADAMSLDGGYVYTAGKCGLVPVLAENYK	0	4981.37	997.281	5	6843.13	-0.0645997	1.53264
F4-E4	detected	ITB3_HUMAN	ITB3_HUMAN	3.36842	26	38	756	763	0.276951	FEEERAR	AKWDTANNPLYK	0	2379.16	595.798	4	2608.37	-0.153033	0.947558
F4-E4	HPA	ITB3_HUMAN	ITB3_HUMAN	3.36842	26	38	756	763	0.276951	FEEERAR	AKWDTANNPLYK	0	2379.16	595.798	4	2608.37	-0.153033	0.947558
E2-S2	detected	S10A8_HUMAN	S10A8_HUMAN	3.36364	35	39	85	37	0.0906999	KSHEESHKE	LLETECPQYIRK	0	2682.31	537.469	5	1014.99	-0.333301	1.11401
E3-S3	detected	S10A8_HUMAN	S10A8_HUMAN	3.36364	33	41	85	37	0.385291	KSHEESHKE	LLETECPQYIRK	0	2682.31	537.469	5	1014.4	-0.313047	1.56873
F3-E3	detected	S10A8_HUMAN	S10A8_HUMAN	3.36364	34	40	85	37	0.0994893	KSHEESHKE	LLETECPQYIRK	0	2682.31	537.469	5	908.046	-0.470908	1.11257
F3-E3	detected	PAPS2_HUMAN	PGAM1_HUMAN	3.36364	12	62	103	91	0.936264	IAEVAK	HYGGLTGLNKAETAAK	0	2283.22	571.813	4	2058.44	0.586374	1.4545
F3-E3	detected	ACTB_HUMAN	ACTH_HUMAN	3.36364	36	75	29	64	0.143667	AVFPSIVGRPR	GILTLKYPIEHGIITNWDDMEK	0	3807.02	762.411	5	6013.52	-0.0507387	1.71984
F3-E3	detected	EZRI_HUMAN	EZRI_HUMAN	3.36	30	54	255	238	0.380065	FVIKPIDKK	IGFPWSEIRNISFNDK	0	3032.65	607.537	5	5486.59	-0.419483	1.28654
F3-E3	HPA	EZRI_HUMAN	EZRI_HUMAN	3.36	30	54	255	238	0.380065	FVIKPIDKK	IGFPWSEIRNISFNDK	0	3032.65	607.537	5	5486.59	-0.419483	1.28654
F3-E3	detected	ANXA6_HUMAN	ANXA6_HUMAN	3.35714	39	55	251	232	3.28989	STPEYFAERLFK	GELSGDFEKLMLAVVK	0	3245.68	650.143	5	7319.19	-0.698328	1.1644
F4-E4	detected	BIP_HUMAN	BIP_HUMAN	3.35714	16	31	277	262	0.196419	DVRK	VMEHFIKLYK	0	1847.01	462.761	4	2219.48	0.297993	1.18121
F3-E3	detected	ACTB_HUMAN	ACTH_HUMAN	3.35294	38	76	29	63	0.17255	AVFPSIVGRPR	RGILTLKYPIEHGIITNWDDMEK	0	3963.12	793.631	5	5520.97	0.297091	1.96898
F4-E4	detected	CXCL7_HUMAN	CXCL7_HUMAN	3.35294	19	38	44	104	-1.35569	NLAKGK	ICLDPDAPRIK	0	1950.07	488.525	4	2177.19	0.544755	0.765882
F4-E4	detected	ACTB_HUMAN	ACTH_HUMAN	3.35294	43	71	29	63	-0.000710378	AVFPSIVGRPR	RGILTLKYPIEHGIITNWDDMEK	0	3963.12	793.631	5	5474.86	-0.38422	2.02896
E2-S2	detected	S10A8_HUMAN	S10A8_HUMAN	3.35	27	40	78	37	-0.702319	MGVAAHKK	LLETECPQYIRK	0	2413.26	483.659	5	1765.72	-0.307974	0.911816
F3-E3	detected	CAB39_HUMAN	CAB39_HUMAN	3.35	31	36	258	298	-0.787062	LMMNLLRDK	NQAKLIEFLSK	0	2446.34	612.593	4	5212.52	0.0896917	1.68036
F3-E3	detected	ACTB_HUMAN	ACTB_HUMAN	3.34783	35	42	40	51	0.536384	HQGVMVGMGQK	DSYVGDEAQSKR	3	2536.18	635.053	4	1475.28	-0.324813	0.928705
F2-E2	detected	MYH9_HUMAN	MYL6_HUMAN	3.34615	23	64	1460	38	-0.453771	YAEERDR	ALGQNPTNAEVLKVLGNPK	0	2923.51	585.71	5	3563.9	-0.259569	1.26923
F3-E3	detected	ALBU_HUMAN	ALBU_HUMAN	3.34615	50	37	427	438	0.759197	FQNALLVRYTK	KVPQVSTPTLVEVSR	0	3014.69	603.946	5	4461.7	0.238336	1.51204
S2-E2	detected	H2B1K_HUMAN	H4_HUMAN	3.34615	43	44	74	81	1.37116	IAGEASRLAHYNK	TVTAMDVVYALKR	0	2918.55	487.432	6	4324.7	-0.395676	0.808156
S2-E2	detected	H2B1K_HUMAN	H4_HUMAN	3.34615	41	46	74	81	0.391976	IAGEASRLAHYNK	TVTAMDVVYALKR	0	2918.54	584.716	5	4369.27	-0.194911	0.712387
F2-E2	detected	ACTB_HUMAN	ACTH_HUMAN	3.33333	31	79	29	64	-0.263246	AVFPSIVGRPR	GILTLKYPIEHGIITNWDDMEK	0	3807.02	952.762	4	5979.97	-0.694606	1.10944
F2-E2	detected	ACTB_HUMAN	ACTH_HUMAN	3.33333	34	76	29	64	-0.384777	AVFPSIVGRPR	GILTLKYPIEHGIITNWDDMEK	0	3807.02	762.411	5	6041.81	-0.371591	1.25287
F3-E3	detected	ANXA3_HUMAN	ANXA3_HUMAN	3.33333	32	38	30	59	-0.308101	AIRGIGTDEK	EYQAAYGKELK	0	2381.22	477.252	5	2279.83	-0.261331	0.900537
F3-E3	detected	TRFL_HUMAN	TRFL_HUMAN	3.33333	43	37	628	659	-0.28028	LKQVLLHQQAK	NLLFNDNTECLAR	0	2907.54	727.892	4	3934.73	-0.343231	1.24363
F3-E3	detected	ACTB_HUMAN	ACTH_HUMAN	3.33333	37	73	29	64	0.452213	AVFPSIVGRPR	GILTLKYPIEHGIITNWDDMEK	0	3807.02	762.411	5	5994.82	0.143082	1.5176
F3-E3	HPA	ANXA3_HUMAN	ANXA3_HUMAN	3.33333	32	38	30	59	-0.308101	AIRGIGTDEK	EYQAAYGKELK	0	2381.22	477.252	5	2279.83	-0.261331	0.900537
S2-E2	detected	H4_HUMAN	H2B1K_HUMAN	3.33333	45	35	69	88	-0.0366086	DAVTYTEHAKR	STITSREIQTAVR	0	2774.43	555.893	5	2208.42	-0.43315	0.66403
F4-E4	detected	TRFL_HUMAN	TRFL_HUMAN	3.32609	61	92	696	406	4.10212	CSTSPLLEACEFLRK	GEADAMSLDGGYVYTAGKCGLVPVLAENYK	0	4981.38	997.284	5	6831.19	0.276595	1.71329
F4-E4	detected	ACTB_HUMAN	ACTH_HUMAN	3.32353	40	73	29	63	1.04083	AVFPSIVGRPR	RGILTLKYPIEHGIITNWDDMEK	0	3963.12	991.788	4	5446.97	-0.0204219	1.50688
F4-E4	detected	ACTB_HUMAN	ACTH_HUMAN	3.32353	41	72	29	63	0.286168	AVFPSIVGRPR	RGILTLKYPIEHGIITNWDDMEK	0	3963.12	991.787	4	5481.44	-0.256337	1.74303
F3-E3	detected	CATA_HUMAN	CATA_HUMAN	3.32143	34	59	469	481	1.97061	DAQIFIQKK	NFTEVHPDYGSHIQALLDK	3	3284.69	657.945	5	4378.3	-0.245705	1.14998
F4-E4	detected	B1AK88_HUMAN	B1AK88_HUMAN	3.32143	28	65	245	211	2.55387	LVEDMENKIR	SGSGTMNLGGSLTRQMEK	1	3123.53	781.889	4	3785.02	-0.169125	1.84576
F4-E4	detected	TLN1_HUMAN	TLN1_HUMAN	3.32143	25	68	2017	2044	0.205535	EGILKTAK	LAQAAQSSVATITRLADVVK	0	2923.67	731.925	4	4839.33	0.748283	1.8458
F4-E4	HPA	TLN1_HUMAN	TLN1_HUMAN	3.32143	25	68	2017	2044	0.205535	EGILKTAK	LAQAAQSSVATITRLADVVK	0	2923.67	731.925	4	4839.33	0.748283	1.8458
F3-E3	detected	S10A8_HUMAN	S10A8_HUMAN	3.31818	36	37	85	37	0.100294	KSHEESHKE	LLETECPQYIRK	0	2682.31	448.059	6	974.428	-0.0884415	0.986915
F3-E3	detected	TALDO_HUMAN	TALDO_HUMAN	3.31818	15	58	124	72	0.00163128	RLIELYK	LGGSQEDQIKNAIDK	0	2572.39	644.104	4	4038.36	-0.412835	1.9416
F3-E3	detected	CKAP5_HUMAN	CXCL7_HUMAN	3.31579	15	48	546	86	0.523757	APAAK	GTHCNQVEVIATLK	3	2037.07	510.274	4	2835.56	-0.516746	1.0047
F2-E2	detected	ANM5_HUMAN	ACTH_HUMAN	3.3125	7	99	86	64	-3.24099	LSPWIRPDSK	GILTLKYPIEHGIITNWDDMEK	0	3806.96	762.399	5	5964.57	0.922265	1.31551
F4-E4	detected	H31_HUMAN	H2A2C_HUMAN	3.3125	12	41	133	90	-0.360937	GERA	NDEELNKLLGK	0	1726.88	432.728	4	2752.48	-0.333255	1.16487
F4-E4	detected	MYH9_HUMAN	MYL6_HUMAN	3.3125	28	78	1460	38	1.18	YAEERDRAEAEAR	ALGQNPTNAEVLKVLGNPK	0	3550.82	711.171	5	3317.29	0.0045493	1.31709
F4-E4	HPA	PRAME_HUMAN	TLN1_HUMAN	3.3125	17	36	313	138	1.44818	LDQLLR	KEEITGTLRK	3	1942.12	486.538	4	1713.15	-0.243188	1.34608
F3-E3	detected	H2B1K_HUMAN	H4_HUMAN	3.30769	42	44	74	81	-1.25402	IAGEASRLAHYNK	TVTAMDVVYALKR	0	2918.54	584.715	5	4259.2	-0.0411482	1.06374
F4-E4	detected	MYH9_HUMAN	MYH9_HUMAN	3.30769	22	64	1213	1081	-2.3471	ANLEKAK	KEEELQAALARVEEEAAQK	0	2937.53	735.391	4	4007.78	-0.137581	1.30257
F4-E4	detected	FIBB_HUMAN	FIBG_HUMAN	3.30769	37	49	200	135	-0.295225	SILENLRSK	YLQEIYNSNNQKIVNLK	0	3162.7	633.548	5	4374.71	0.262384	0.924106
F4-E4	HPA	MYH9_HUMAN	MYH9_HUMAN	3.30769	22	64	1213	1081	-2.3471	ANLEKAK	KEEELQAALARVEEEAAQK	0	2937.53	735.391	4	4007.78	-0.137581	1.30257
S2-E2	detected	H2B1K_HUMAN	H4_HUMAN	3.30769	46	40	74	81	0.204529	IAGEASRLAHYNK	TVTAMDVVYALKR	0	2918.54	487.431	6	4357.38	-0.245564	1.00544
S3-E3	detected	H2B1K_HUMAN	H4_HUMAN	3.30769	45	41	74	81	1.12849	IAGEASRLAHYNK	TVTAMDVVYALKR	0	2918.55	730.644	4	4330.84	-0.573422	1.09185
F4-E4	detected	CAMP_HUMAN	CAMP_HUMAN	3.30435	30	46	132	119	3.43251	FALLGDFFRK	GSFDISCDKDNKR	0	2777.37	695.35	4	4752.87	0.516444	1.59757
F3-E3	detected	ACTB_HUMAN	ACTH_HUMAN	3.30303	45	64	29	64	-1.82513	AVFPSIVGRPR	GILTLKYPIEHGIITNWDDMEK	0	3807.01	635.509	6	5968.57	0.0514567	1.19366
F4-E4	detected	SYFA_HUMAN	ACTB_HUMAN	3.30303	9	100	140	40	-3.95819	LQLVRGGQAEK	HQGVMVGMGQKDSYVGDEAQSK	0	3571.74	715.355	5	3688.61	-0.160381	1.71179
F4-E4	detected	S10A9_HUMAN	S10A8_HUMAN	3.3	26	40	44	37	-0.48486	DLQNFLKK	LLETECPQYIRK	0	2577.36	645.348	4	3876.07	0.252621	1.8771
F4-E4	detected	APMAP_HUMAN	APMAP_HUMAN	3.2963	44	45	239	181	1.48517	LLEYDTVTREVK	EVKLLLSSETPIEGK	0	3130.71	783.684	4	4643.53	-0.119329	1.77703
F4-E4	HPA	APMAP_HUMAN	APMAP_HUMAN	3.2963	44	45	239	181	1.48517	LLEYDTVTREVK	EVKLLLSSETPIEGK	0	3130.71	783.684	4	4643.53	-0.119329	1.77703
F4-E4	detected	ACTB_HUMAN	ACTH_HUMAN	3.29412	40	72	29	63	0.654789	AVFPSIVGRPR	RGILTLKYPIEHGIITNWDDMEK	0	3963.12	793.632	5	5490.62	-0.380672	1.84703
F3-E3	detected	TRFL_HUMAN	TRFL_HUMAN	3.29167	25	54	261	696	0.393623	FKDCHLAR	CSTSPLLEACEFLRK	0	2879.39	480.905	6	4051.19	-0.3634	0.772396
F4-E4	detected	TRFL_HUMAN	TRFL_HUMAN	3.29167	46	33	628	659	0.450015	LKQVLLHQQAK	NLLFNDNTECLAR	0	2907.54	582.515	5	3904.2	0.317356	0.998593
S2-E2	detected	H4_HUMAN	H2B1K_HUMAN	3.29167	42	37	69	88	0.0608021	DAVTYTEHAKR	STITSREIQTAVR	0	2774.43	555.894	5	2226.16	-0.533028	0.946743
F3-E3	detected	S10A8_HUMAN	S10A8_HUMAN	3.28571	37	32	85	37	0.51303	KSHEESHKE	LLETECPQYIR	3	2542.21	636.561	4	1037.67	-0.195578	1.24996
F4-E4	detected	S10A8_HUMAN	S10A8_HUMAN	3.28571	30	39	86	37	-2.69672	SHEESHKE	LLETECPQYIRK	0	2554.21	639.559	4	1352.59	-0.200277	0.840633
F4-E4	detected	B1AK88_HUMAN	B1AK88_HUMAN	3.28571	30	62	245	211	0.0659516	LVEDMENKIR	SGSGTMNLGGSLTRQMEK	0	3122.52	781.636	4	3736.34	0.0720368	1.34868
F4-E4	detected	EZRI_HUMAN	EZRI_HUMAN	3.28	31	51	255	238	1.8106	FVIKPIDKK	IGFPWSEIRNISFNDK	0	3032.65	607.538	5	5560.67	-0.459526	1.31834
F4-E4	HPA	EZRI_HUMAN	EZRI_HUMAN	3.28	31	51	255	238	1.8106	FVIKPIDKK	IGFPWSEIRNISFNDK	0	3032.65	607.538	5	5560.67	-0.459526	1.31834
S2-E2	detected	ALBU_HUMAN	ALBU_HUMAN	3.27778	25	34	563	427	0.588771	ATKEQLK	FQNALLVRYTK	0	2192.23	439.454	5	2583.42	-0.380463	0.915865
F4-E4	detected	ALDOA_HUMAN	ALDOA_HUMAN	3.27586	43	52	88	14	2.26178	ADDGRPFPQVIKSK	KELSDIAHRIVAPGK	0	3213.77	643.761	5	3309.15	-0.346269	1.18596
F2-E2	detected	TKT_HUMAN	TKT_HUMAN	3.27273	20	52	494	527	1.26158	VVLKSK	INIRVLDPFTIKPLDR	0	2605.57	522.122	5	4725.47	-0.25563	1.00303
F2-E2	detected	ACTB_HUMAN	ACTH_HUMAN	3.27273	39	69	29	64	0.0551588	AVFPSIVGRPR	GILTLKYPIEHGIITNWDDMEK	0	3807.02	762.411	5	6025.17	-0.146319	1.09878
F3-E3	detected	ML12A_HUMAN	ML12A_HUMAN	3.27273	25	47	164	151	1.43547	HGAKDKDD	GNFNYIEFTRILK	0	2522.26	631.572	4	3938.68	-0.294254	1.25872
F4-E4	detected	H2B1K_HUMAN	H4_HUMAN	3.26923	45	40	74	81	0.0189586	IAGEASRLAHYNK	TVTAMDVVYALKR	0	2918.54	730.643	4	4259.89	-0.248862	1.33723
F4-E4	detected	H2B1K_HUMAN	H4_HUMAN	3.26923	43	42	74	81	-0.760654	IAGEASRLAHYNK	TVTAMDVVYALKR	0	2918.54	584.716	5	4313.96	-0.0594279	0.974928
F4-E4	detected	MOES_HUMAN	MOES_HUMAN	3.26667	19	30	330	321	-0.00061111	REMAEK	AMLENEKKK	0	1875.95	469.996	4	413.932	-0.377928	1.10958
F4-E4	HPA	MOES_HUMAN	MOES_HUMAN	3.26667	19	30	330	321	-0.00061111	REMAEK	AMLENEKKK	0	1875.95	469.996	4	413.932	-0.377928	1.10958
F4-E4	detected	ML12A_HUMAN	ML12A_HUMAN	3.26087	26	49	164	150	0.587295	HGAKDKDD	KGNFNYIEFTRILK	0	2650.35	663.595	4	3304.88	-0.0686571	1.02602
F3-E3	detected	TRFL_HUMAN	TRFL_HUMAN	3.25	43	35	628	659	2.80632	LKQVLLHQQAK	NLLFNDNTECLAR	0	2907.55	727.894	4	3918.23	-0.308322	1.31016
F3-E3	detected	TRFL_HUMAN	TRFL_HUMAN	3.25	23	55	261	696	0.120079	FKDCHLAR	CSTSPLLEACEFLRK	0	2879.39	576.885	5	4030.21	-0.545059	1.01353
F3-E3	detected	HSP7C_HUMAN	HSP7C_HUMAN	3.25	18	60	343	302	3.15415	IPKIQK	FEELNADLFRGTLDPVEK	0	2841.54	711.391	4	4827.34	-0.141119	1.33984
F4-E4	detected	H4_HUMAN	H2B1K_HUMAN	3.25	43	35	69	88	0.282954	DAVTYTEHAKR	STITSREIQTAVR	0	2774.43	555.894	5	2208.82	-0.786672	1.20976
F4-E4	detected	TRFL_HUMAN	TRFL_HUMAN	3.25	37	54	628	659	-2.17402	LKQVLLHQQAK	NLLFNDNTECLARLHGK	1	3343.79	836.956	4	3526.94	-0.370126	2.29472
F4-E4	detected	TRFL_HUMAN	TRFL_HUMAN	3.25	40	51	628	659	-0.477084	LKQVLLHQQAK	NLLFNDNTECLARLHGK	0	3342.8	836.706	4	3533.08	-0.130737	1.50479
F4-E4	detected	TRFL_HUMAN	TRFL_HUMAN	3.25	41	37	628	659	2.09683	LKQVLLHQQAK	NLLFNDNTECLAR	0	2907.54	582.516	5	3888.08	0.609511	1.61202
F4-E4	detected	H2B1K_HUMAN	H4_HUMAN	3.25	22	43	74	81	-0.637625	IAGEASR	TVTAMDVVYALKR	0	2192.16	549.048	4	4780.25	-0.0517322	1.22744
S4-E4	detected	H4_HUMAN	H2B1K_HUMAN	3.25	42	36	69	88	-0.203709	DAVTYTEHAKR	STITSREIQTAVR	0	2774.43	555.893	5	2229.46	-0.414081	0.847295
F2-E2	detected	ACTB_HUMAN	ACTB_HUMAN	3.24242	26	81	29	40	1.06087	AVFPSIVGRPR	HQGVMVGMGQKDSYVGDEAQSK	0	3571.77	715.361	5	3759.06	-0.646603	1.64847
F3-E3	detected	EZRI_HUMAN	EZRI_HUMAN	3.24	30	51	255	238	1.04738	FVIKPIDKK	IGFPWSEIRNISFNDK	0	3032.65	607.538	5	5553.21	-0.611115	1.3496
F3-E3	HPA	EZRI_HUMAN	EZRI_HUMAN	3.24	30	51	255	238	1.04738	FVIKPIDKK	IGFPWSEIRNISFNDK	0	3032.65	607.538	5	5553.21	-0.611115	1.3496
F4-E4	detected	EZRI_HUMAN	EZRI_HUMAN	3.24	30	51	255	238	-0.284704	FVIKPIDKK	IGFPWSEIRNISFNDK	0	3032.65	607.537	5	5491.79	-0.197511	1.04342
F4-E4	HPA	EZRI_HUMAN	EZRI_HUMAN	3.24	30	51	255	238	-0.284704	FVIKPIDKK	IGFPWSEIRNISFNDK	0	3032.65	607.537	5	5491.79	-0.197511	1.04342
F4-E4	detected	ANXA3_HUMAN	ANXA3_HUMAN	3.2381	31	37	30	59	3.61458	AIRGIGTDEK	EYQAAYGKELK	0	2381.23	477.254	5	2253.37	-0.269052	0.996073
F4-E4	HPA	ANXA3_HUMAN	ANXA3_HUMAN	3.2381	31	37	30	59	3.61458	AIRGIGTDEK	EYQAAYGKELK	0	2381.23	477.254	5	2253.37	-0.269052	0.996073
F4-E4	detected	SMC3_HUMAN	CXCL7_HUMAN	3.23529	17	38	101	104	2.45635	VIGAKK	ICLDPDAPRIK	0	1935.1	484.783	4	2025.15	-0.102616	0.622749
F2-E2	detected	MYH9_HUMAN	MYL6_HUMAN	3.23077	17	67	1460	38	0.069925	YAEERDR	ALGQNPTNAEVLKVLGNPK	0	2923.52	731.886	4	3566.6	-0.121309	1.03381
F3-E3	detected	MYH9_HUMAN	MYL6_HUMAN	3.23077	24	60	1460	38	-0.752963	YAEERDR	ALGQNPTNAEVLKVLGNPK	0	2923.51	585.71	5	3541.48	0.261205	1.23384
F3-E3	detected	S10A8_HUMAN	S10A8_HUMAN	3.22727	37	34	85	37	0.207913	KSHEESHKE	LLETECPQYIRK	0	2682.31	448.059	6	927.52	-0.225597	0.934442
F3-E3	detected	TALDO_HUMAN	TALDO_HUMAN	3.22727	20	51	124	72	0.627906	RLIELYK	LGGSQEDQIKNAIDK	0	2572.39	515.485	5	4044.77	0.217503	0.993705
F4-E4	detected	MYH9_HUMAN	MYH9_HUMAN	3.225	41	88	1754	1731	-0.855352	KANLQIDQINTDLNLER	IAQLEEELEEEQGNTELINDRLK	0	4733.4	947.686	5	5946.7	-0.198939	1.3889
F4-E4	HPA	MYH9_HUMAN	MYH9_HUMAN	3.225	41	88	1754	1731	-0.855352	KANLQIDQINTDLNLER	IAQLEEELEEEQGNTELINDRLK	0	4733.4	947.686	5	5946.7	-0.198939	1.3889
F3-E3	detected	FLNA_HUMAN	FLNA_HUMAN	3.22222	43	73	774	842	1.28195	VYGPGVAKTGLK	GAGSYTIMVLFADQATPTSPIRVK	0	3735.01	748.01	5	5674.99	-0.278572	1.23867
F3-E3	HPA	FLNA_HUMAN	FLNA_HUMAN	3.22222	43	73	774	842	1.28195	VYGPGVAKTGLK	GAGSYTIMVLFADQATPTSPIRVK	0	3735.01	748.01	5	5674.99	-0.278572	1.23867
F3-E3	detected	LKHA4_HUMAN	LKHA4_HUMAN	3.21739	33	41	74	52	-0.297937	YALGERQSYK	SLVLDTKDLTIEK	0	2711.44	543.295	5	3888.88	-0.496849	1.37711
F3-E3	detected	AP3D1_HUMAN	ANXA6_HUMAN	3.21739	15	59	450	375	0.233085	AIRK	AMKGLGTDEDTIIDIITHR	0	2608.4	522.688	5	4714.61	-0.195988	1.03025
F4-E4	detected	ATPA_HUMAN	ATPA_HUMAN	3.21739	42	32	417	528	0.511456	VGSAAQTRAMK	ADGKISEQSDAK	0	2390.19	598.554	4	778.463	-0.405236	1.90865
F4-E4	detected	AP3D1_HUMAN	ANXA6_HUMAN	3.21739	14	60	450	375	1.23014	AIRK	AMKGLGTDEDTIIDIITHR	0	2608.4	522.688	5	4703.95	-0.0686064	1.00003
F4-E4	detected	ALBU_HUMAN	ALBU_HUMAN	3.21429	21	24	237	222	0.156309	AWAVAR	LKCASLQK	0	1642.9	411.732	4	2043.63	-0.110696	1.09717
F4-E4	detected	TTC7B_HUMAN	S10A8_HUMAN	3.21053	10	51	10	37	1.68967	LETEIER	LLETECPQYIRK	2	2463.26	616.823	4	2405.2	0.160398	1.32043
F3-E3	detected	TRFL_HUMAN	TRFL_HUMAN	3.20833	15	62	261	696	-3.02711	FKDCHLAR	CSTSPLLEACEFLRK	0	2879.38	720.852	4	4017.57	-0.015441	1.42455
F3-E3	detected	TRFL_HUMAN	TRFL_HUMAN	3.20833	26	51	261	696	0.251478	FKDCHLAR	CSTSPLLEACEFLRK	0	2879.39	480.905	6	4035.3	-0.142283	0.95972
F4-E4	detected	TRFL_HUMAN	TRFL_HUMAN	3.20833	27	50	261	696	0.19282	FKDCHLAR	CSTSPLLEACEFLRK	0	2879.39	480.905	6	4044.29	-0.170327	1.08964
F3-E3	detected	H2B1K_HUMAN	H4_HUMAN	3.2	21	43	74	81	0.340258	IAGEASR	TVTAMDVVYALKR	0	2192.16	549.048	4	4750.19	-0.00447114	1.55886
F3-E3	detected	EZRI_HUMAN	EZRI_HUMAN	3.2	24	56	255	238	0.530358	FVIKPIDKK	IGFPWSEIRNISFNDK	1	3033.65	759.421	4	5507.03	0.280878	1.73027
F3-E3	HPA	EZRI_HUMAN	EZRI_HUMAN	3.2	24	56	255	238	0.530358	FVIKPIDKK	IGFPWSEIRNISFNDK	1	3033.65	759.421	4	5507.03	0.280878	1.73027
F4-E4	detected	FLOT2_HUMAN	FLOT2_HUMAN	3.2	24	24	336	343	1.09925	AEAERMK	LKAEAYQK	0	1806.93	452.74	4	680.113	-0.392945	0.895133
F4-E4	detected	H2B1K_HUMAN	H4_HUMAN	3.2	21	43	74	81	-0.920266	IAGEASR	TVTAMDVVYALKR	0	2192.16	549.047	4	4748.52	-0.160868	1.06425
F4-E4	HPA	FLOT2_HUMAN	FLOT2_HUMAN	3.2	24	24	336	343	1.09925	AEAERMK	LKAEAYQK	0	1806.93	452.74	4	680.113	-0.392945	0.895133
F4-E4	membrane	E7EMK3_HUMAN	E7EMK3_HUMAN	3.2	24	24	391	398	1.09925	AEAERMK	LKAEAYQK	0	1806.93	452.74	4	680.113	-0.392945	0.895133
F3-E3	detected	HBD_HUMAN	HBB_HUMAN	3.19512	27	104	134	68	0.000376506	VVAGVANALAHK	VLGAFSDGLAHLDNLKGTFATLSELHCDK	5	4291.23	1073.82	4	5584.59	-0.658495	1.87216
F4-E4	detected	ACTB_HUMAN	ACTB_HUMAN	3.19444	39	76	192	96	0.761808	ILTERGYSFTTTAER	VAPEEHPVLLTEAPLNPKANR	0	4062.12	678.027	6	4126.9	0.0989627	1.42171
F3-E3	HPA	RBP1_HUMAN	MYH9_HUMAN	3.19231	9	74	630	1081	-1.73499	AAKEQPK	KEEELQAALARVEEEAAQK	2	2937.53	735.389	4	4019.92	-0.0421981	1.25399
F4-E4	detected	TLN1_HUMAN	TLN1_HUMAN	3.19231	32	51	196	165	-0.118635	KFFYSDQNVDSR	LHTDDELNWLDHGR	3	3236.49	648.305	5	3509.41	-0.14019	1.34081
F4-E4	detected	MYH9_HUMAN	MYL6_HUMAN	3.19231	23	60	1460	38	0.623335	YAEERDR	ALGQNPTNAEVLKVLGNPK	0	2923.52	585.711	5	3527.65	-0.275822	1.11835
F4-E4	HPA	TLN1_HUMAN	TLN1_HUMAN	3.19231	32	51	196	165	-0.118635	KFFYSDQNVDSR	LHTDDELNWLDHGR	3	3236.49	648.305	5	3509.41	-0.14019	1.34081
S3-E3	detected	H2B1K_HUMAN	H4_HUMAN	3.19231	40	43	74	81	-1.16897	IAGEASRLAHYNK	TVTAMDVVYALKR	0	2918.54	487.431	6	4243.02	0.231274	0.80322
F4-E4	detected	ANXA3_HUMAN	ANXA3_HUMAN	3.19048	29	38	30	59	-1.53053	AIRGIGTDEK	EYQAAYGKELK	1	2382.22	596.563	4	2251.52	-0.0802256	1.44953
F4-E4	HPA	ANXA3_HUMAN	ANXA3_HUMAN	3.19048	29	38	30	59	-1.53053	AIRGIGTDEK	EYQAAYGKELK	1	2382.22	596.563	4	2251.52	-0.0802256	1.44953
F3-E3	HPA	PRAME_HUMAN	TLN1_HUMAN	3.1875	17	34	313	138	0.785741	LDQLLR	KEEITGTLRK	3	1942.12	486.538	4	1708.8	-0.320695	1.16454
F4-E4	detected	TLN1_HUMAN	TLN1_HUMAN	3.1875	15	36	148	138	1.45724	DKTLLR	KEEITGTLRK	0	1942.12	486.538	4	1713.15	-0.455972	1.34608
F4-E4	detected	CATG_HUMAN	CATG_HUMAN	3.18605	52	85	132	195	0.469503	AQEGLRPGTLCTVAGWGR	AAFKGDSGGPLLCNNVAHGIVSYGK	0	4483.23	897.653	5	4934.14	-0.382086	1.8001
E3-S3	detected	S10A8_HUMAN	S10A8_HUMAN	3.18182	31	39	85	37	0.567761	KSHEESHKE	LLETECPQYIRK	0	2682.31	671.584	4	1020.08	0.116138	1.2856
F2-E2	detected	ACTB_HUMAN	ACTH_HUMAN	3.18182	36	69	29	64	1.5644	AVFPSIVGRPR	GILTLKYPIEHGIITNWDDMEK	0	3807.02	762.412	5	5946.18	-0.664496	1.38989
F2-E2	detected	ACTB_HUMAN	ACTH_HUMAN	3.18182	34	71	29	64	3.34379	AVFPSIVGRPR	GILTLKYPIEHGIITNWDDMEK	0	3807.03	762.413	5	6072.78	-0.399965	1.49812
F3-E3	detected	FIBA_HUMAN	FIBA_HUMAN	3.18182	34	36	250	226	0.900582	ALTDMPQMR	MKPVPDLVPGNFK	0	2526.28	632.578	4	5068.73	-0.188372	1.22236
F4-E4	detected	CATA_HUMAN	CATA_HUMAN	3.17857	31	58	469	481	0.357897	DAQIFIQKK	NFTEVHPDYGSHIQALLDK	3	3284.68	657.944	5	4383.27	-0.305507	1.42573
F3-E3	detected	VINC_HUMAN	VINC_HUMAN	3.17647	56	52	640	521	-1.3152	LGATAEKAAAVGTANK	GLVAEGHRLANVMMGPYR	1	3466.8	694.366	5	4155.27	-0.388429	1.60692
F3-E3	detected	MYH9_HUMAN	MYH9_HUMAN	3.17391	15	58	1411	1416	2.27678	LEKTK	TRLQQELDDLLVDLDHQR	0	2847.52	712.886	4	5338.73	-0.125138	1.5414
F3-E3	HPA	MYH11_HUMAN	MYH9_HUMAN	3.17391	15	58	1418	1416	2.27678	LEKTK	TRLQQELDDLLVDLDHQR	0	2847.52	712.886	4	5338.73	-0.125138	1.5414
F3-E3	detected	ALBU_HUMAN	ALBU_HUMAN	3.16667	25	32	230	373	0.622722	FGERAFK	LAKTYETTLEK	0	2173.14	544.293	4	2459.02	-0.386653	1.31008
F3-E3	detected	ALBU_HUMAN	ALBU_HUMAN	3.16667	30	27	230	373	0.968428	FGERAFK	LAKTYETTLEK	0	2173.14	435.636	5	2459.16	0.0181435	1.31999
F3-E3	detected	ALBU_HUMAN	ALBU_HUMAN	3.16667	24	33	563	427	0.532564	ATKEQLK	FQNALLVRYTK	0	2192.23	439.454	5	2584.34	-0.265863	0.897559
F3-E3	detected	TRFL_HUMAN	TRFL_HUMAN	3.16667	16	60	261	696	1.16783	FKDCHLAR	CSTSPLLEACEFLRK	1	2880.39	721.106	4	4033.09	0.0623583	1.12244
F3-E3	detected	TRFL_HUMAN	TRFL_HUMAN	3.16667	23	53	261	696	0.000168102	FKDCHLAR	CSTSPLLEACEFLRK	0	2879.39	576.885	5	4065.2	-0.315296	0.969034
F4-E4	detected	TRFL_HUMAN	TRFL_HUMAN	3.16667	44	32	628	659	0.335606	LKQVLLHQQAK	NLLFNDNTECLAR	0	2907.54	727.892	4	3905.52	-0.280488	0.99029
F3-E3	detected	ILEU_HUMAN	ILEU_HUMAN	3.16129	23	75	194	255	-0.357869	TVKMMYQK	LHEWTKPENLDFIEVNVSLPRFK	1	3863	966.757	4	5223.42	-0.125128	1.59341
F4-E4	detected	GDIR2_HUMAN	GDIR2_HUMAN	3.16129	27	71	115	51	-1.56537	VNRDIVSGLK	TLLGDGPVVTDPKAPNVVVTR	0	3270.82	818.713	4	4428.65	-0.738643	1.09703
F3-E3	detected	EZRI_HUMAN	EZRI_HUMAN	3.16	32	47	255	238	-1.19383	FVIKPIDKK	IGFPWSEIRNISFNDK	0	3032.65	607.536	5	5568.57	-0.374121	1.12727
F3-E3	HPA	EZRI_HUMAN	EZRI_HUMAN	3.16	32	47	255	238	-1.19383	FVIKPIDKK	IGFPWSEIRNISFNDK	0	3032.65	607.536	5	5568.57	-0.374121	1.12727
F4-E4	detected	EZRI_HUMAN	EZRI_HUMAN	3.16	30	49	255	238	1.02556	FVIKPIDKK	IGFPWSEIRNISFNDK	0	3032.65	607.538	5	5508.29	-0.270607	1.41584
F4-E4	HPA	EZRI_HUMAN	EZRI_HUMAN	3.16	30	49	255	238	1.02556	FVIKPIDKK	IGFPWSEIRNISFNDK	0	3032.65	607.538	5	5508.29	-0.270607	1.41584
F3-E3	detected	TKT_HUMAN	TKT_HUMAN	3.15789	15	45	145	227	0.580884	ASYR	AFGQAKHQPTAIIAK	0	2099.13	420.833	5	1701.51	0.00336577	1.67503
F3-E3	detected	MYH9_HUMAN	MYL6_HUMAN	3.15625	28	73	1460	38	-1.02148	YAEERDRAEAEAR	ALGQNPTNAEVLKVLGNPK	0	3550.81	711.169	5	3290.96	-0.250314	1.12483
F4-E4	detected	ANM5_HUMAN	ACTH_HUMAN	3.15625	6	95	86	64	-2.85677	LSPWIRPDSK	GILTLKYPIEHGIITNWDDMEK	0	3806.96	762.399	5	5906.41	-0.184008	1.08289
F3-E3	detected	ALBU_HUMAN	ALBU_HUMAN	3.15385	47	35	427	438	1.96383	FQNALLVRYTK	KVPQVSTPTLVEVSR	0	3014.7	603.947	5	4341.97	0.0147073	0.718719
F4-E4	detected	MYH9_HUMAN	MYL6_HUMAN	3.15385	22	60	1460	38	1.71419	YAEERDR	ALGQNPTNAEVLKVLGNPK	0	2923.52	585.711	5	3511.47	-0.131734	1.66777
S3-E3	detected	H2B1K_HUMAN	H4_HUMAN	3.15385	41	41	74	81	-0.895772	IAGEASRLAHYNK	TVTAMDVVYALKR	0	2918.54	584.715	5	4251.87	-0.344948	0.960629
F3-E3	detected	S10A8_HUMAN	S10A8_HUMAN	3.15	18	45	49	37	0.380172	KGADVWFK	LLETECPQYIRK	0	2522.3	505.467	5	3601.33	-0.493808	0.752887
F3-E3	detected	ACTN4_HUMAN	ACTN1_HUMAN	3.15	15	48	451	503	0.341114	ALIRK	LLETIDQLYLEYAKR	0	2490.42	623.613	4	5305.92	-0.0377294	1.08553
F3-E3	detected	MYH9_HUMAN	MYH9_HUMAN	3.15	39	87	1754	1731	-2.73036	KANLQIDQINTDLNLER	IAQLEEELEEEQGNTELINDRLK	1	4734.39	947.885	5	5955.19	-0.170994	1.62672
F3-E3	HPA	MRP1_HUMAN	ACTN1_HUMAN	3.15	15	48	1443	503	0.341114	ALLRK	LLETIDQLYLEYAKR	0	2490.42	623.613	4	5305.92	-0.0377294	1.08553
F3-E3	HPA	MYH9_HUMAN	MYH9_HUMAN	3.15	39	87	1754	1731	-2.73036	KANLQIDQINTDLNLER	IAQLEEELEEEQGNTELINDRLK	1	4734.39	947.885	5	5955.19	-0.170994	1.62672
F4-E4	detected	ACTB_HUMAN	TPM4_HUMAN	3.15	21	42	327	55	1.49239	IKIIAPPER	RIQLVEEELDR	0	2458.39	615.606	4	3810.54	0.548319	1.03101
F3-E3	detected	APMAP_HUMAN	APMAP_HUMAN	3.14815	43	42	239	181	0.896609	LLEYDTVTREVK	EVKLLLSSETPIEGK	1	3131.71	783.934	4	4630.43	-0.440712	1.43624
F3-E3	HPA	APMAP_HUMAN	APMAP_HUMAN	3.14815	43	42	239	181	0.896609	LLEYDTVTREVK	EVKLLLSSETPIEGK	1	3131.71	783.934	4	4630.43	-0.440712	1.43624
F4-E4	detected	VIME_HUMAN	VIME_HUMAN	3.14815	50	35	224	321	0.313281	VESLQEEIAFLKK	RQVQSLTCEVDALK	0	3202.69	641.546	5	5312.42	-0.331799	1.28899
F4-E4	membrane	B0YJC4_HUMAN	B0YJC4_HUMAN	3.14815	50	35	224	321	0.313281	VESLQEEIAFLKK	RQVQSLTCEVDALK	0	3202.69	641.546	5	5312.42	-0.331799	1.28899
F3-E3	detected	ACTB_HUMAN	ACTH_HUMAN	3.14706	36	71	29	63	-0.549536	AVFPSIVGRPR	RGILTLKYPIEHGIITNWDDMEK	1	3964.12	992.037	4	5464.51	0.355941	1.59175
F3-E3	detected	ACTB_HUMAN	ACTH_HUMAN	3.14706	35	72	29	63	-0.386196	AVFPSIVGRPR	RGILTLKYPIEHGIITNWDDMEK	0	3963.12	991.787	4	5517.91	0.444461	2.07075
F4-E4	detected	ACTB_HUMAN	ACTH_HUMAN	3.14706	36	71	29	63	0.661019	AVFPSIVGRPR	RGILTLKYPIEHGIITNWDDMEK	0	3963.12	793.632	5	5538.34	-0.443001	1.44422
F3-E3	detected	S10A8_HUMAN	S10A8_HUMAN	3.14286	32	34	86	37	0.281585	SHEESHKE	LLETECPQYIRK	0	2554.21	511.85	5	1360.84	-0.534701	1.24307
F4-E4	detected	ANXA3_HUMAN	ANXA3_HUMAN	3.14286	29	37	30	59	-0.896392	AIRGIGTDEK	EYQAAYGKELK	0	2381.22	477.251	5	2269.15	-0.701669	0.945956
F4-E4	HPA	ANXA3_HUMAN	ANXA3_HUMAN	3.14286	29	37	30	59	-0.896392	AIRGIGTDEK	EYQAAYGKELK	0	2381.22	477.251	5	2269.15	-0.701669	0.945956
F3-E3	detected	ACTB_HUMAN	ACTB_HUMAN	3.13889	42	71	192	96	0.630941	ILTERGYSFTTTAER	VAPEEHPVLLTEAPLNPKANR	0	4062.12	678.027	6	4132.4	0.0321249	1.13138
F4-E4	detected	FIBA_HUMAN	FIBA_HUMAN	3.13636	34	35	250	226	0.337749	ALTDMPQMR	MKPVPDLVPGNFK	0	2526.28	632.577	4	5061.3	-0.0286016	0.902749
F3-E3	detected	FLOT2_HUMAN	FLOT2_HUMAN	3.13333	27	20	336	343	-0.851897	AEAERMK	LKAEAYQK	0	1806.93	452.739	4	680.629	-0.333548	1.40628
F3-E3	HPA	FLOT2_HUMAN	FLOT2_HUMAN	3.13333	27	20	336	343	-0.851897	AEAERMK	LKAEAYQK	0	1806.93	452.739	4	680.629	-0.333548	1.40628
F3-E3	membrane	E7EMK3_HUMAN	E7EMK3_HUMAN	3.13333	27	20	391	398	-0.851897	AEAERMK	LKAEAYQK	0	1806.93	452.739	4	680.629	-0.333548	1.40628
F4-E4	detected	RPN1_HUMAN	RPN1_HUMAN	3.13333	41	53	112	90	2.24448	FFTVKLPVALDPGAK	GEDEEENNLEVRETK	0	3415.72	854.938	4	5249.03	-0.146537	1.80842
F4-E4	detected	LKHA4_HUMAN	LKHA4_HUMAN	3.13043	34	38	74	52	-0.58224	YALGERQSYK	SLVLDTKDLTIEK	0	2711.44	543.295	5	3867	-0.0861889	1.21531
F4-E4	detected	MYH9_HUMAN	MYH9_HUMAN	3.13043	15	57	1411	1416	-0.853776	LEKTK	TRLQQELDDLLVDLDHQR	0	2847.51	712.884	4	5329.41	-0.278221	1.52574
F3-E3	detected	H4_HUMAN	H2B1K_HUMAN	3.125	41	34	69	88	0.696514	DAVTYTEHAKR	STITSREIQTAVR	0	2774.43	555.894	5	2252.65	-0.368026	0.730177
F4-E4	detected	TRFL_HUMAN	TRFL_HUMAN	3.125	21	54	261	696	-0.114783	FKDCHLAR	CSTSPLLEACEFLRK	0	2879.39	576.885	5	4021.42	-0.142643	1.2786
F4-E4	detected	HS71A_HUMAN	HS71A_HUMAN	3.125	21	54	343	302	0.380448	IPKVQK	FEELCSDLFRSTLEPVEK	0	2933.52	587.712	5	4547.06	0.0956514	1.19089
F4-E4	detected	MYH9_HUMAN	MYH9_HUMAN	3.125	51	49	342	357	2.06821	VISGVLQLGNIVFKK	ERNTDQASMPDNTAAQK	0	3513.83	879.465	4	4656.61	-0.571633	1.63963
F4-E4	HPA	MYH9_HUMAN	MYH11_HUMAN	3.125	51	49	342	364	2.06821	VISGVLQLGNIVFKK	ERNTDQASMPDNTAAQK	0	3513.83	879.465	4	4656.61	-0.571633	1.63963
F3-E3	detected	ACTB_HUMAN	ACTH_HUMAN	3.12121	34	69	29	64	1.42819	AVFPSIVGRPR	GILTLKYPIEHGIITNWDDMEK	0	3807.02	762.412	5	6029.43	-0.133922	1.48309
F2-E2	detected	EZRI_HUMAN	EZRI_HUMAN	3.12	32	46	255	238	1.08854	FVIKPIDKK	IGFPWSEIRNISFNDK	0	3032.65	607.538	5	5570.97	-0.43128	1.39321
F2-E2	HPA	EZRI_HUMAN	EZRI_HUMAN	3.12	32	46	255	238	1.08854	FVIKPIDKK	IGFPWSEIRNISFNDK	0	3032.65	607.538	5	5570.97	-0.43128	1.39321
F4-E4	detected	EZRI_HUMAN	EZRI_HUMAN	3.12	31	47	255	238	1.42383	FVIKPIDKK	IGFPWSEIRNISFNDK	0	3032.65	607.538	5	5544.88	-0.355411	0.862028
F4-E4	HPA	EZRI_HUMAN	EZRI_HUMAN	3.12	31	47	255	238	1.42383	FVIKPIDKK	IGFPWSEIRNISFNDK	0	3032.65	607.538	5	5544.88	-0.355411	0.862028
F3-E3	detected	SMC3_HUMAN	CXCL7_HUMAN	3.11765	17	36	101	104	0.573038	VIGAKK	ICLDPDAPRIK	0	1935.1	484.782	4	2018	0.192406	0.796143
F3-E3	detected	VINC_HUMAN	VINC_HUMAN	3.11765	54	52	640	521	2.45894	LGATAEKAAAVGTANK	GLVAEGHRLANVMMGPYR	0	3465.81	694.168	5	4159.86	-0.41543	1.98388
F4-E4	detected	BIN2_HUMAN	BIN2_HUMAN	3.11765	19	34	404	393	-0.149312	RASIQR	TASEGSEQPKK	0	1913.99	479.505	4	389.378	-0.251801	1.3384
F4-E4	detected	ACTB_HUMAN	ACTH_HUMAN	3.11765	39	67	29	63	-1.20668	AVFPSIVGRPR	RGILTLKYPIEHGIITNWDDMEK	1	3964.12	793.831	5	5506.27	-0.153084	2.03171
F4-E4	HPA	BIN2_HUMAN	BIN2_HUMAN	3.11765	19	34	404	393	-0.149312	RASIQR	TASEGSEQPKK	0	1913.99	479.505	4	389.378	-0.251801	1.3384
F3-E3	detected	DP13B_HUMAN	MYH9_HUMAN	3.11538	7	74	166	1081	-2.80872	EVAAARR	KEEELQAALARVEEEAAQK	1	2937.53	735.389	4	4019.92	-0.0915624	1.25399
F3-E3	detected	PARP9_HUMAN	MYH9_HUMAN	3.11538	20	61	744	1081	2.84701	NLAEKAK	KEEELQAALARVEEEAAQK	0	2937.55	735.395	4	4087.04	-0.074821	1.44228
F4-E4	detected	MYH9_HUMAN	MYH9_HUMAN	3.11538	20	61	1213	1081	1.02951	ANLEKAK	KEEELQAALARVEEEAAQK	0	2937.54	735.393	4	4086.65	0.0431334	1.57833
F4-E4	HPA	MYH9_HUMAN	MYH9_HUMAN	3.11538	20	61	1213	1081	1.02951	ANLEKAK	KEEELQAALARVEEEAAQK	0	2937.54	735.393	4	4086.65	0.0431334	1.57833
S2-E2	detected	H2B1K_HUMAN	H4_HUMAN	3.11538	42	39	74	81	1.89624	IAGEASRLAHYNK	TVTAMDVVYALKR	0	2918.55	730.645	4	4371.77	-0.227048	1.48986
F3-E3	detected	ALBU_HUMAN	ALBU_HUMAN	3.11111	28	28	230	373	-0.0803076	FGERAFK	LAKTYETTLEK	0	2173.14	435.636	5	2442.49	-0.346511	1.24898
F4-E4	detected	ALBU_HUMAN	ALBU_HUMAN	3.11111	25	31	222	237	2.1405	LKCASLQK	AWAVARLSQR	0	2127.18	532.802	4	2381.22	-0.233961	1.1458
F4-E4	detected	B1AK88_HUMAN	B1AK88_HUMAN	3.10714	30	57	245	211	-0.736636	LVEDMENKIR	SGSGTMNLGGSLTRQMEK	0	3122.51	781.636	4	3747.98	-0.23542	1.50462
F4-E4	detected	FIBG_HUMAN	FIBG_HUMAN	3.10526	61	57	383	274	0.447614	ASTPNGYDNGIIWATWKTR	VELEDWNGRTSTADYAMFK	0	4406.07	882.222	5	5998.37	0.0879877	1.78259
F2-E2	detected	MNDA_HUMAN	MNDA_HUMAN	3.1	23	39	77	65	1.31347	NLVNNLRK	LIELAKDMPSLK	0	2350.34	588.593	4	4126.63	-0.267213	0.993753
F2-E2	detected	H2B1K_HUMAN	H4_HUMAN	3.1	20	42	74	81	0.207655	IAGEASR	TVTAMDVVYALKR	0	2192.16	549.048	4	4818.81	-0.119055	1.14886
F3-E3	detected	S10A8_HUMAN	S10A8_HUMAN	3.1	37	25	86	37	-1.01284	SHEESHKE	LLETECPQYIR	3	2414.11	604.536	4	1357.71	-0.400962	1.1126
F4-E4	detected	S10A8_HUMAN	S10A8_HUMAN	3.1	21	41	49	37	0.952179	KGADVWFK	LLETECPQYIRK	0	2522.3	505.468	5	3590.18	-0.0869502	1.07913
F4-E4	detected	S10A8_HUMAN	S10A9_HUMAN	3.1	33	60	86	5	1.37154	SHEESHKE	MSQLERNIETIINTFHQYSVK	0	3555.71	712.149	5	6014.54	-0.222329	1.04321
S3-E3	detected	H2B1K_HUMAN	H4_HUMAN	3.1	22	40	74	81	0.347511	IAGEASR	TVTAMDVVYALKR	0	2192.16	549.048	4	4775.62	-0.270823	0.969751
F4-E4	detected	PERE_HUMAN	PERE_HUMAN	3.09524	36	29	433	687	-0.360736	DFLPLVLGKAR	DIFRANIYPR	0	2515.41	504.088	5	6070.21	-0.455439	1.76437
F2-E2	detected	ACTB_HUMAN	ACTH_HUMAN	3.09091	33	69	29	64	0.256071	AVFPSIVGRPR	GILTLKYPIEHGIITNWDDMEK	0	3807.02	952.762	4	6027.67	-0.628926	1.41302
F2-E2	detected	ACTB_HUMAN	ACTH_HUMAN	3.09091	37	65	29	64	1.2575	AVFPSIVGRPR	GILTLKYPIEHGIITNWDDMEK	0	3807.02	762.412	5	6088.31	-0.190769	1.14544
F3-E3	detected	S10A8_HUMAN	S10A8_HUMAN	3.09091	31	37	85	37	-0.822475	KSHEESHKE	LLETECPQYIRK	0	2682.3	671.584	4	905.345	-0.00487571	1.32377
F3-E3	detected	ML12A_HUMAN	ML12A_HUMAN	3.09091	24	44	164	151	0.754281	HGAKDKDD	GNFNYIEFTRILK	0	2522.26	631.572	4	3954.7	-0.582493	0.855604
F3-E3	detected	FIBA_HUMAN	FIBA_HUMAN	3.09091	31	37	250	226	1.00673	ALTDMPQMR	MKPVPDLVPGNFK	0	2526.28	632.578	4	5085.26	-0.112103	1.81165
S3-E3	detected	ACTB_HUMAN	ACTH_HUMAN	3.09091	33	69	29	64	-2.0907	AVFPSIVGRPR	GILTLKYPIEHGIITNWDDMEK	0	3807.01	762.409	5	5959.21	-0.277708	1.61241
S4-E4	detected	TALDO_HUMAN	TALDO_HUMAN	3.08696	18	53	116	72	-1.34788	DAMVARAR	LGGSQEDQIKNAIDK	0	2527.28	632.827	4	3044.14	-0.339503	1.48945
F3-E3	detected	PLCB2_HUMAN	TLN1_HUMAN	3.08333	12	62	871	870	0.116308	AGAR	MVEAAKGAAAHPDSEEQQQR	0	2549.2	638.308	4	841.392	-0.578227	0.729395
F3-E3	detected	TRFL_HUMAN	TRFL_HUMAN	3.08333	24	50	261	696	1.0618	FKDCHLAR	CSTSPLLEACEFLRK	0	2879.39	480.906	6	4003.32	-0.383836	0.870686
F3-E3	detected	TRFL_HUMAN	TRFL_HUMAN	3.08333	22	52	261	696	0.00755192	FKDCHLAR	CSTSPLLEACEFLRK	0	2879.39	576.885	5	4049.54	-0.41285	1.18023
F3-E3	HPA	DUS1L_HUMAN	TLN1_HUMAN	3.08333	12	62	350	870	0.116308	AGAR	MVEAAKGAAAHPDSEEQQQR	0	2549.2	638.308	4	841.392	-0.578227	0.729395
F4-E4	detected	TRFL_HUMAN	TRFL_HUMAN	3.08333	24	50	261	696	0.138723	FKDCHLAR	CSTSPLLEACEFLRK	0	2879.39	480.905	6	4015.33	-0.368975	0.754142
F4-E4	detected	FLNA_HUMAN	FLNA_HUMAN	3.08333	43	68	774	842	-0.217913	VYGPGVAKTGLK	GAGSYTIMVLFADQATPTSPIRVK	0	3735.01	748.009	5	5668.78	-0.0391811	1.34261
F4-E4	HPA	FLNA_HUMAN	FLNA_HUMAN	3.08333	43	68	774	842	-0.217913	VYGPGVAKTGLK	GAGSYTIMVLFADQATPTSPIRVK	0	3735.01	748.009	5	5668.78	-0.0391811	1.34261
F3-E3	detected	S10A9_HUMAN	S10A9_HUMAN	3.07692	17	23	39	44	0.295576	ELVRK	DLQNFLKK	0	1671.97	418.999	4	2564.26	-0.47484	0.707682
F3-E3	detected	H2B1K_HUMAN	H4_HUMAN	3.07692	38	42	74	81	-0.480684	IAGEASRLAHYNK	TVTAMDVVYALKR	0	2918.54	584.716	5	4331.52	-0.131281	0.83435
F3-E3	detected	H2B1K_HUMAN	H4_HUMAN	3.07692	40	40	74	81	0.319724	IAGEASRLAHYNK	TVTAMDVVYALKR	0	2918.54	487.431	6	4333.44	0.0647179	0.906693
F3-E3	HPA	S10A9_HUMAN	S10A9_HUMAN	3.07692	17	23	39	44	0.295576	ELVRK	DLQNFLKK	0	1671.97	418.999	4	2564.26	-0.47484	0.707682
F3-E3	HPA	MYH9_HUMAN	MYH9_HUMAN	3.07692	19	61	1213	1081	2.84701	ANLEKAK	KEEELQAALARVEEEAAQK	0	2937.55	735.395	4	4087.04	-0.0752642	1.44228
S3-E3	detected	H2B1K_HUMAN	H4_HUMAN	3.07692	40	40	74	81	0.108333	IAGEASRLAHYNK	TVTAMDVVYALKR	0	2918.54	584.716	5	4360.17	-0.321674	1.11487
F3-E3	detected	S10A9_HUMAN	S10A8_HUMAN	3.07143	14	29	39	86	1.17085	ELVRK	SHEESHKE	0	1648.82	413.212	4	374.947	-0.372061	0.829875
F3-E3	detected	B1AK88_HUMAN	B1AK88_HUMAN	3.07143	29	57	245	211	-3.29624	LVEDMENKIR	SGSGTMNLGGSLTRQMEK	0	3122.51	781.634	4	3801.2	-0.0895056	1.70771
F3-E3	detected	CATA_HUMAN	CATA_HUMAN	3.07143	34	52	469	481	-0.512479	DAQIFIQKK	NFTEVHPDYGSHIQALLDK	3	3284.68	657.944	5	4393.94	0.00815572	1.09924
F4-E4	detected	VIME_HUMAN	H31_HUMAN	3.07143	16	27	156	55	-0.0877785	ELRR	YQKSTELLIR	0	1846.04	462.518	4	1809.31	-0.185125	0.656802
S2-E2	detected	ALBU_HUMAN	ALBU_HUMAN	3.07143	22	21	237	222	-0.518768	AWAVAR	LKCASLQK	0	1642.9	411.731	4	2037.54	-0.332525	0.742234
F3-E3	detected	CATG_HUMAN	CATG_HUMAN	3.06977	50	82	132	195	0.221875	AQEGLRPGTLCTVAGWGR	AAFKGDSGGPLLCNNVAHGIVSYGK	0	4483.23	897.653	5	4921.75	-0.306247	1.67548
F3-E3	detected	GELS_HUMAN	GELS_HUMAN	3.06897	41	48	616	531	0.13556	TGAQELLRVLR	EPAHLMSLFGGKPMIIYK	1	3310.81	552.809	6	5844.35	0.0727707	1.86074
F4-E4	detected	NDUA9_HUMAN	CAMP_HUMAN	3.06667	15	31	185	132	-0.514687	AVGEK	FALLGDFFRK	3	1726.94	432.742	4	3866.14	-0.0982382	0.63778
F4-E4	detected	S10A8_HUMAN	S10A9_HUMAN	3.06667	32	60	86	5	1.93609	SHEESHKE	MSQLERNIETIINTFHQYSVK	1	3556.72	712.35	5	5957.72	-0.5054	1.16535
F3-E3	detected	TLN1_HUMAN	TLN1_HUMAN	3.0625	15	34	148	138	0.790657	DKTLLR	KEEITGTLRK	0	1942.12	486.538	4	1708.8	-0.364833	1.16454
F3-E3	detected	MYH9_HUMAN	MYH9_HUMAN	3.0625	16	33	1130	1135	0.73896	AEKQK	RDLGEELEALK	0	1898.01	475.51	4	2464.01	-0.338064	0.619949
F3-E3	HPA	MYH11_HUMAN	MYH11_HUMAN	3.0625	16	33	1137	1142	0.73896	AEKQK	RDLGEELEALK	0	1898.01	475.51	4	2464.01	-0.338064	0.619949
F4-E4	detected	HS90A_HUMAN	HS90A_HUMAN	3.0625	31	18	339	436	-3.1056	ALLFVPRR	KFYEQFSK	0	2070.14	518.541	4	3586.04	0.222865	1.34118
F4-E4	detected	TLN1_HUMAN	TLN1_HUMAN	3.0625	13	36	275	257	1.01906	GERK	AGFLDLKDFLPK	0	1875.03	469.764	4	4939.41	-0.350315	1.23684
F4-E4	HPA	TLN1_HUMAN	TLN1_HUMAN	3.0625	13	36	275	257	1.01906	GERK	AGFLDLKDFLPK	0	1875.03	469.764	4	4939.41	-0.350315	1.23684
F4-E4	detected	ACTB_HUMAN	ACTH_HUMAN	3.06061	33	68	29	64	0.405646	AVFPSIVGRPR	GILTLKYPIEHGIITNWDDMEK	0	3807.02	762.411	5	5959.04	-0.635361	1.37624
F3-E3	detected	S10A8_HUMAN	S10A8_HUMAN	3.05882	15	37	32	37	-3.00797	DDLKK	LLETECPQYIRK	0	2190.13	548.54	4	2233.91	-0.0137692	1.36459
F3-E3	detected	ACTB_HUMAN	ACTH_HUMAN	3.05882	40	64	29	63	0.598821	AVFPSIVGRPR	RGILTLKYPIEHGIITNWDDMEK	0	3963.12	661.528	6	5506.88	-0.540897	1.19163
F3-E3	detected	ACTB_HUMAN	ACTH_HUMAN	3.05882	36	68	29	63	0.0172431	AVFPSIVGRPR	RGILTLKYPIEHGIITNWDDMEK	0	3963.12	793.631	5	5538.25	-0.525541	1.34629
F4-E4	HPA	TAP26_HUMAN	COF1_HUMAN	3.05882	17	35	63	22	-0.490924	IQQSYKK	KSSTPEEVKK	0	2049.11	410.829	5	1523.46	-0.574544	1.96131
F2-E2	detected	ALBU_HUMAN	ALBU_HUMAN	3.05556	21	34	563	427	-1.54254	ATKEQLK	FQNALLVRYTK	0	2192.23	549.064	4	2614.57	0.103956	0.903658
S3-E3	detected	H2B1K_HUMAN	H4_HUMAN	3.05556	17	38	87	69	-0.750035	RSTITSR	DAVTYTEHAKR	0	2133.09	534.28	4	1038.68	-0.338121	1.51303
F3-E3	detected	CALX_HUMAN	CALX_HUMAN	3.05263	18	40	221	194	0.0524877	RPDADLK	CGEDYKLHFIFR	0	2421.19	485.245	5	3622.51	-0.104158	1.56026
S4-E4	detected	H2B1K_HUMAN	H4_HUMAN	3.05	21	40	74	81	0.988748	IAGEASR	TVTAMDVVYALKR	0	2192.16	549.048	4	4761.37	-0.336281	1.1149
F3-E3	detected	ANXA3_HUMAN	ANXA3_HUMAN	3.04762	29	35	30	59	-0.116043	AIRGIGTDEK	EYQAAYGKELK	0	2381.22	596.313	4	2277.56	-0.430482	0.978054
F3-E3	HPA	ANXA3_HUMAN	ANXA3_HUMAN	3.04762	29	35	30	59	-0.116043	AIRGIGTDEK	EYQAAYGKELK	0	2381.22	596.313	4	2277.56	-0.430482	0.978054
F4-E4	detected	MMRN1_HUMAN	MMRN1_HUMAN	3.04762	22	42	903	891	-1.1053	FKALEAK	DQALQLQVLNSRFK	0	2488.38	623.102	4	4225.57	0.586319	1.52742
F4-E4	detected	ML12A_HUMAN	ML12A_HUMAN	3.04545	23	44	164	151	1.32873	HGAKDKDD	GNFNYIEFTRILK	0	2522.26	631.572	4	3909.9	0.0316535	1.16442
F4-E4	detected	ANX11_HUMAN	ANX11_HUMAN	3.04545	17	50	451	256	2.7721	DRTLIR	SELSGNFEKTILALMK	0	2576.41	645.109	4	6066.76	-0.834869	1.19881
F3-E3	detected	MYH9_HUMAN	MYH9_HUMAN	3.04348	26	44	1484	1484	3.30112	ALEEAMEQK	ALEEAMEQKAELER	3	2705.3	677.332	4	3216.71	0.0205387	1.28996
F3-E3	detected	MYH9_HUMAN	MYH9_HUMAN	3.04348	23	47	1484	1484	-0.992691	ALEEAMEQK	ALEEAMEQKAELER	3	2705.29	677.329	4	3225.51	-0.173834	1.29215
F3-E3	detected	LDHA_HUMAN	LDHA_HUMAN	3.04348	26	44	318	306	-1.6388	KSADTLWGIQK	VTLTSEEEARLK	0	2644.4	662.108	4	3608.18	-0.0230598	0.99627
F3-E3	HPA	MYH9_HUMAN	MYH9_HUMAN	3.04348	26	44	1484	1484	3.30112	ALEEAMEQK	ALEEAMEQKAELER	3	2705.3	677.332	4	3216.71	0.0205387	1.28996
F3-E3	HPA	MYH9_HUMAN	MYH9_HUMAN	3.04348	23	47	1484	1484	-0.992691	ALEEAMEQK	ALEEAMEQKAELER	3	2705.29	677.329	4	3225.51	-0.173834	1.29215
F4-E4	detected	TRFL_HUMAN	TRFL_HUMAN	3.04348	24	46	261	696	0.855543	FKDCHLAR	CSTSPLLEACEFLRK	0	2879.39	480.906	6	3999.5	-0.103977	1.05974
F3-E3	detected	TRFL_HUMAN	TRFL_HUMAN	3.04167	20	53	261	696	-0.661779	FKDCHLAR	CSTSPLLEACEFLRK	1	2880.39	577.085	5	4080.95	-0.369353	0.88986
F4-E4	detected	TRFL_HUMAN	TRFL_HUMAN	3.04167	40	33	628	659	0.249806	LKQVLLHQQAK	NLLFNDNTECLAR	1	2908.54	728.143	4	3889.82	0.0781087	1.18319
F4-E4	detected	EZRI_HUMAN	EZRI_HUMAN	3.04	27	49	255	238	1.09534	FVIKPIDKK	IGFPWSEIRNISFNDK	0	3032.65	607.538	5	5459.05	-0.337399	1.41676
F4-E4	HPA	EZRI_HUMAN	EZRI_HUMAN	3.04	27	49	255	238	1.09534	FVIKPIDKK	IGFPWSEIRNISFNDK	0	3032.65	607.538	5	5459.05	-0.337399	1.41676
F2-E2	detected	H2B1K_HUMAN	H4_HUMAN	3.03846	40	39	74	81	0.796306	IAGEASRLAHYNK	TVTAMDVVYALKR	0	2918.55	584.716	5	4340.06	-0.0965673	1.00524
F3-E3	detected	ACTN1_HUMAN	ACTN1_HUMAN	3.03846	31	48	87	48	0.944649	VHKISNVNK	AGTQIENIEEDFRDGLK	0	2995.54	600.115	5	3721	0.315316	1.17614
F3-E3	HPA	ACTN1_HUMAN	ACTN1_HUMAN	3.03846	31	48	87	48	0.944649	VHKISNVNK	AGTQIENIEEDFRDGLK	0	2995.54	600.115	5	3721	0.315316	1.17614
F4-E4	detected	H2B1K_HUMAN	H4_HUMAN	3.03846	37	42	74	81	0.940346	IAGEASRLAHYNK	TVTAMDVVYALKR	0	2918.55	584.717	5	4365.5	-0.428947	0.97277
F4-E4	detected	MOES_HUMAN	MOES_HUMAN	3.03704	51	31	524	538	-0.329377	ALTSELANARDESK	KTANDMIHAENMR	0	3057.46	765.372	4	2796.89	-0.297826	1.12373
F4-E4	detected	MOES_HUMAN	MOES_HUMAN	3.03704	48	34	401	412	1.08884	EALLQASRDQK	KTQEQLALEMAELTAR	0	3112.62	623.532	5	4620.69	-0.0534716	1.03675
F4-E4	HPA	MOES_HUMAN	MOES_HUMAN	3.03704	51	31	524	538	-0.329377	ALTSELANARDESK	KTANDMIHAENMR	0	3057.46	765.372	4	2796.89	-0.297826	1.12373
F4-E4	HPA	MOES_HUMAN	MOES_HUMAN	3.03704	48	34	401	412	1.08884	EALLQASRDQK	KTQEQLALEMAELTAR	0	3112.62	623.532	5	4620.69	-0.0534716	1.03675
F2-E2	detected	CATA_HUMAN	CATA_HUMAN	3.03571	32	53	469	481	1.35136	DAQIFIQKK	NFTEVHPDYGSHIQALLDK	3	3284.69	657.945	5	4439.46	-0.306315	1.21799
F3-E3	detected	TRFL_HUMAN	TRFL_HUMAN	3.03571	34	51	628	659	-0.707742	LKQVLLHQQAK	NLLFNDNTECLARLHGK	0	3342.8	836.706	4	3572.89	-0.248235	2.44594
F4-E4	detected	GDIR2_HUMAN	GDIR2_HUMAN	3.03226	27	67	115	51	-2.0831	VNRDIVSGLK	TLLGDGPVVTDPKAPNVVVTR	0	3270.82	818.713	4	4420.22	-0.0823177	1.4581
F2-E2	detected	ANM5_HUMAN	ACTH_HUMAN	3.03125	6	91	86	64	-3.61609	LSPWIRPDSK	GILTLKYPIEHGIITNWDDMEK	0	3806.96	952.746	4	5964.85	-0.608488	1.34057
F2-E2	detected	ACTB_HUMAN	ACTH_HUMAN	3.0303	41	59	29	64	0.353609	AVFPSIVGRPR	GILTLKYPIEHGIITNWDDMEK	0	3807.02	635.511	6	5970.24	-0.0374554	1.26792
F2-E2	detected	STRN4_HUMAN	GDIR2_HUMAN	3	6	42	86	165	-0.656234	WEAER	GMLARGTYHNK	2	1961.94	491.493	4	1596.56	-0.546186	1.55716
F2-E2	detected	CXCL7_HUMAN	CXCL7_HUMAN	3	17	34	44	104	0.0736527	NLAKGK	ICLDPDAPRIK	0	1950.07	488.525	4	2178.67	0.422772	1.00423
F2-E2	detected	S10A9_HUMAN	S10A9_HUMAN	3	15	24	39	44	0.351365	ELVRK	DLQNFLKK	0	1671.97	418.999	4	2579.68	-0.0964878	1.3467
F2-E2	detected	EZRI_HUMAN	EZRI_HUMAN	3	30	45	255	238	0.443737	FVIKPIDKK	IGFPWSEIRNISFNDK	0	3032.65	607.537	5	5591	-0.115929	1.29926
F2-E2	HPA	S10A9_HUMAN	S10A9_HUMAN	3	15	24	39	44	0.351365	ELVRK	DLQNFLKK	0	1671.97	418.999	4	2579.68	-0.0964878	1.3467
F2-E2	HPA	EZRI_HUMAN	EZRI_HUMAN	3	30	45	255	238	0.443737	FVIKPIDKK	IGFPWSEIRNISFNDK	0	3032.65	607.537	5	5591	-0.115929	1.29926
F3-E3	detected	S10A8_HUMAN	S10A8_HUMAN	3	37	29	85	37	0.0616674	KSHEESHKE	LLETECPQYIRK	0	2682.31	448.058	6	912.026	-0.390969	0.872391
F3-E3	detected	ALBU_HUMAN	ALBU_HUMAN	3	20	22	237	222	-0.0423492	AWAVAR	LKCASLQK	0	1642.9	411.732	4	2037.33	-0.348435	0.981982
F3-E3	detected	ITB3_HUMAN	ITB3_HUMAN	3	25	32	756	763	-0.471473	FEEERAR	AKWDTANNPLYK	0	2379.16	595.797	4	2635.72	-0.531869	0.946599
F3-E3	detected	MYH9_HUMAN	MYL6_HUMAN	3	20	58	1460	38	0.257003	YAEERDR	ALGQNPTNAEVLKVLGNPK	0	2923.52	585.71	5	3523.77	-0.226784	1.05175
F3-E3	detected	CAZA1_HUMAN	CAZA2_HUMAN	3	18	39	87	122	2.45102	FLDPRNK	TSVETALRAYVK	0	2249.22	563.313	4	3771.36	0.122184	1.20655
F3-E3	detected	ACTB_HUMAN	TPM4_HUMAN	3	22	38	327	55	0.646085	IKIIAPPER	RIQLVEEELDR	0	2458.39	615.605	4	3836.98	-0.122347	0.910056
F3-E3	detected	CAMP_HUMAN	CAMP_HUMAN	3	15	27	142	132	0.466184	SKEK	FALLGDFFRK	0	1726.94	432.743	4	3888.13	-0.407377	0.810584
F3-E3	detected	IQGA1_HUMAN	CAMP_HUMAN	3	16	29	402	132	0.155919	GVAEK	FALLGDFFRK	3	1726.94	432.742	4	3903.66	0.0796001	1.06947
F3-E3	detected	MYH9_HUMAN	MYH9_HUMAN	3	20	58	1213	1081	0.300656	ANLEKAK	KEEELQAALARVEEEAAQK	0	2937.54	735.393	4	4004.31	-0.0257221	1.72059
F3-E3	detected	MOES_HUMAN	MOES_HUMAN	3	47	34	401	412	1.10726	EALLQASRDQK	KTQEQLALEMAELTAR	1	3113.63	623.732	5	4599.17	-0.162852	0.976032
F3-E3	detected	MOES_HUMAN	MOES_HUMAN	3	48	33	401	412	1.89428	EALLQASRDQK	KTQEQLALEMAELTAR	0	3112.62	623.532	5	4635.56	-0.313521	1.34512
F3-E3	detected	EZRI_HUMAN	EZRI_HUMAN	3	28	47	255	238	-0.662468	FVIKPIDKK	IGFPWSEIRNISFNDK	0	3032.65	607.537	5	5570.85	-0.427464	1.27354
F3-E3	HPA	ITB3_HUMAN	ITB3_HUMAN	3	25	32	756	763	-0.471473	FEEERAR	AKWDTANNPLYK	0	2379.16	595.797	4	2635.72	-0.531869	0.946599
F3-E3	HPA	MYH9_HUMAN	MYH9_HUMAN	3	20	58	1213	1081	0.300656	ANLEKAK	KEEELQAALARVEEEAAQK	0	2937.54	735.393	4	4004.31	-0.0257221	1.72059
F3-E3	HPA	MOES_HUMAN	MOES_HUMAN	3	47	34	401	412	1.10726	EALLQASRDQK	KTQEQLALEMAELTAR	1	3113.63	623.732	5	4599.17	-0.162852	0.976032
F3-E3	HPA	MOES_HUMAN	MOES_HUMAN	3	48	33	401	412	1.89428	EALLQASRDQK	KTQEQLALEMAELTAR	0	3112.62	623.532	5	4635.56	-0.313521	1.34512
F3-E3	HPA	EZRI_HUMAN	EZRI_HUMAN	3	28	47	255	238	-0.662468	FVIKPIDKK	IGFPWSEIRNISFNDK	0	3032.65	607.537	5	5570.85	-0.427464	1.27354
F4-E4	detected	COR1A_HUMAN	COF1_HUMAN	3	24	30	234	22	-4.14354	ILTTGFSR	KSSTPEEVKK	0	2049.1	513.283	4	1531.56	-0.14604	0.762993
F4-E4	detected	GDIR2_HUMAN	GDIR2_HUMAN	3	11	40	197	165	-3.93421	KEWTE	GMLARGTYHNK	0	1961.93	491.491	4	1539.38	-0.194269	1.65237
F4-E4	detected	CO3_HUMAN	CO3_HUMAN	3	13	41	498	149	0.309672	GRLLK	IFTVNHKLLPVGR	0	2102.28	421.464	5	2977.02	-0.101773	1.44506
F4-E4	detected	TKT_HUMAN	TKT_HUMAN	3	20	46	494	527	-0.00427496	VVLKSK	INIRVLDPFTIKPLDR	0	2605.57	522.121	5	4632.26	-0.241299	1.0419
F4-E4	detected	H2B1K_HUMAN	H4_HUMAN	3	20	40	74	81	-2.48401	IAGEASR	TVTAMDVVYALKR	0	2192.16	549.047	4	4764.84	-0.257132	0.784412
F4-E4	detected	FIBA_HUMAN	FIBA_HUMAN	3	33	33	250	226	0.210533	ALTDMPQMR	MKPVPDLVPGNFK	0	2526.28	632.577	4	5077.34	0.0669201	0.970431
F4-E4	detected	MYH9_HUMAN	MYH9_HUMAN	3	14	55	1411	1416	1.14451	LEKTK	TRLQQELDDLLVDLDHQR	0	2847.51	712.885	4	5313.74	-0.0218186	1.56011
F4-E4	detected	ACTB_HUMAN	ACTH_HUMAN	3	38	64	29	63	0.44465	AVFPSIVGRPR	RGILTLKYPIEHGIITNWDDMEK	0	3963.12	661.527	6	5502.6	0.434107	1.27946
F4-E4	detected	ACTB_HUMAN	ACTH_HUMAN	3	34	68	29	63	0.190842	AVFPSIVGRPR	RGILTLKYPIEHGIITNWDDMEK	0	3963.12	793.631	5	5522.46	-0.175302	1.71373
F4-E4	detected	EZRI_HUMAN	EZRI_HUMAN	3	25	50	255	238	1.24366	FVIKPIDKK	IGFPWSEIRNISFNDK	0	3032.65	759.17	4	5563.27	-0.411931	1.80051
F4-E4	detected	S10A8_HUMAN	S10A9_HUMAN	3	31	59	86	5	1.47125	SHEESHKE	MSQLERNIETIINTFHQYSVK	0	3555.71	712.149	5	5997.48	-0.333408	0.980836
F4-E4	detected	S10A9_HUMAN	S10A8_HUMAN	3	15	57	39	0	2.65035	ELVRK	MLTELEKALNSIIDVYHK	0	2783.53	696.89	4	6334.88	1.0261	1.56922
F4-E4	detected	S10A9_HUMAN	S10A8_HUMAN	3	16	56	39	0	0.655836	ELVRK	MLTELEKALNSIIDVYHK	1	2784.53	697.14	4	6350.2	0.487228	1.44902
F4-E4	HPA	MYH11_HUMAN	MYH9_HUMAN	3	14	55	1418	1416	1.14451	LEKTK	TRLQQELDDLLVDLDHQR	0	2847.51	712.885	4	5313.74	-0.0218186	1.56011
F4-E4	HPA	EZRI_HUMAN	EZRI_HUMAN	3	25	50	255	238	1.24366	FVIKPIDKK	IGFPWSEIRNISFNDK	0	3032.65	759.17	4	5563.27	-0.411931	1.80051
S2-E2	detected	H2B1K_HUMAN	H4_HUMAN	3	19	35	87	69	0.393776	RSTITSR	DAVTYTEHAKR	0	2133.09	534.281	4	1070.6	-0.475457	1.43432
S3-E3	detected	ACTB_HUMAN	ACTH_HUMAN	3	41	58	29	64	2.86686	AVFPSIVGRPR	GILTLKYPIEHGIITNWDDMEK	0	3807.03	635.512	6	5911.39	0.0278284	1.24526
S4-E4	detected	ALBU_HUMAN	ALBU_HUMAN	3	21	21	237	222	-0.493254	AWAVAR	LKCASLQK	0	1642.9	411.732	4	2051.94	-0.62721	0.809401
S4-E4	detected	H4_HUMAN	H2B1K_HUMAN	3	40	32	69	88	-0.275245	DAVTYTEHAKR	STITSREIQTAVR	0	2774.43	555.893	5	2211.26	-0.262797	0.653993
S4-E4	detected	H2B1K_HUMAN	H4_HUMAN	3	38	40	74	81	0.587886	IAGEASRLAHYNK	TVTAMDVVYALKR	0	2918.55	584.716	5	4334.84	0.019587	0.872025
F3-E3	detected	FLNA_HUMAN	FLNA_HUMAN	2.97222	37	70	774	842	-0.952503	VYGPGVAKTGLK	GAGSYTIMVLFADQATPTSPIRVK	1	3736.01	935.009	4	5667.23	-0.00137666	1.73074
F3-E3	HPA	FLNA_HUMAN	FLNA_HUMAN	2.97222	37	70	774	842	-0.952503	VYGPGVAKTGLK	GAGSYTIMVLFADQATPTSPIRVK	1	3736.01	935.009	4	5667.23	-0.00137666	1.73074
F4-E4	detected	ACTB_HUMAN	ACTB_HUMAN	2.97143	44	60	360	96	0.110425	QEYDESGPSIVHRK	VAPEEHPVLLTEAPLNPKANR	1	3963.03	793.614	5	3366.62	-0.433431	1.12108
F3-E3	detected	ACTB_HUMAN	ACTH_HUMAN	2.97059	37	64	29	63	1.6145	AVFPSIVGRPR	RGILTLKYPIEHGIITNWDDMEK	0	3963.13	991.789	4	5502.36	0.542426	1.37757
F2-E2	detected	ACTB_HUMAN	ACTH_HUMAN	2.9697	38	60	29	64	0.683573	AVFPSIVGRPR	GILTLKYPIEHGIITNWDDMEK	0	3807.02	635.511	6	6033.24	-0.0476492	1.24887
F4-E4	detected	FLNA_HUMAN	ACTH_HUMAN	2.9697	5	93	864	64	-2.65107	VKVEPSHDASK	GILTLKYPIEHGIITNWDDMEK	2	3806.94	952.741	4	5941.79	-1.04802	1.33901
F3-E3	detected	S10A8_HUMAN	S10A9_HUMAN	2.96667	31	58	86	5	1.25651	SHEESHKE	MSQLERNIETIINTFHQYSVK	0	3555.71	712.149	5	5960.28	-0.480727	1.0492
F2-E2	detected	TRFL_HUMAN	TRFL_HUMAN	2.96429	38	45	628	659	2.56209	LKQVLLHQQAK	NLLFNDNTECLARLHGK	0	3342.81	669.569	5	3618.58	-0.429989	2.0947
F3-E3	detected	TRFL_HUMAN	TRFL_HUMAN	2.96429	36	47	628	659	-0.404441	LKQVLLHQQAK	NLLFNDNTECLARLHGK	0	3342.8	558.14	6	3570.71	-0.2613	1.06374
F3-E3	detected	B1AK88_HUMAN	B1AK88_HUMAN	2.96429	23	60	245	211	1.90363	LVEDMENKIR	SGSGTMNLGGSLTRQMEK	0	3122.52	781.638	4	3747.96	-0.845256	1.8406
F3-E3	detected	CATA_HUMAN	CATA_HUMAN	2.96429	30	53	469	481	-0.791689	DAQIFIQKK	NFTEVHPDYGSHIQALLDK	3	3284.68	822.177	4	4383.32	-0.650324	1.62708
F4-E4	detected	TRFL_HUMAN	TRFL_HUMAN	2.96429	38	45	628	659	-2.20654	LKQVLLHQQAK	NLLFNDNTECLARLHGK	0	3342.79	558.139	6	3541.5	-0.212841	1.17355
F3-E3	detected	MOES_HUMAN	MOES_HUMAN	2.96296	50	30	524	538	0.773464	ALTSELANARDESK	KTANDMIHAENMR	0	3057.46	612.5	5	2795.06	-0.540287	0.893453
F3-E3	detected	FKB1A_HUMAN	FKB1A_HUMAN	2.96296	29	51	49	19	-1.45764	FMLGKQEVIR	RGQTCVVHYTGMLEDGK	0	3193.58	639.723	5	3689.6	-0.607697	1.30804
F3-E3	detected	CLH1_HUMAN	CLH1_HUMAN	2.96296	38	42	87	64	-0.194251	TLQIFNIEMKSK	RPISADSAIMNPASK	0	3031.58	758.903	4	4538.61	0.0342058	1.39723
F3-E3	HPA	MOES_HUMAN	MOES_HUMAN	2.96296	50	30	524	538	0.773464	ALTSELANARDESK	KTANDMIHAENMR	0	3057.46	612.5	5	2795.06	-0.540287	0.893453
F2-E2	detected	H2B1K_HUMAN	H4_HUMAN	2.96154	39	38	74	81	1.22638	IAGEASRLAHYNK	TVTAMDVVYALKR	0	2918.55	584.717	5	4324.36	-0.180234	0.919951
F3-E3	detected	TLN1_HUMAN	TLN1_HUMAN	2.96154	31	46	196	165	-0.528177	KFFYSDQNVDSR	LHTDDELNWLDHGR	3	3236.49	648.305	5	3522.45	-0.634372	1.9479
F3-E3	HPA	TLN1_HUMAN	TLN1_HUMAN	2.96154	31	46	196	165	-0.528177	KFFYSDQNVDSR	LHTDDELNWLDHGR	3	3236.49	648.305	5	3522.45	-0.634372	1.9479
S3-E3	detected	H2B1K_HUMAN	H4_HUMAN	2.96154	38	39	74	81	-0.815142	IAGEASRLAHYNK	TVTAMDVVYALKR	0	2918.54	584.716	5	4236.27	0.0211189	1.08615
F4-E4	detected	EZRI_HUMAN	EZRI_HUMAN	2.96	28	46	255	238	0.285967	FVIKPIDKK	IGFPWSEIRNISFNDK	0	3032.65	607.537	5	5475.57	-0.653445	1.35519
F4-E4	HPA	EZRI_HUMAN	EZRI_HUMAN	2.96	28	46	255	238	0.285967	FVIKPIDKK	IGFPWSEIRNISFNDK	0	3032.65	607.537	5	5475.57	-0.653445	1.35519
F2-E2	detected	TRFL_HUMAN	TRFL_HUMAN	2.95833	38	33	628	659	0.414505	LKQVLLHQQAK	NLLFNDNTECLAR	0	2907.54	582.515	5	3947.1	0.390752	1.09552
F3-E3	detected	S10A8_HUMAN	S10A8_HUMAN	2.95833	47	24	24	36	0.748195	GNFHAVYRDDLK	KLLETECPQYIR	0	3006.5	602.308	5	3220.47	0.357449	0.692131
F4-E4	detected	H4_HUMAN	H2B1K_HUMAN	2.95833	38	33	69	88	-0.197737	DAVTYTEHAKR	STITSREIQTAVR	0	2774.43	555.893	5	2225.31	-0.363664	1.13205
S3-E3	detected	H4_HUMAN	H2B1K_HUMAN	2.95833	41	30	69	88	-0.211923	DAVTYTEHAKR	STITSREIQTAVR	0	2774.43	555.893	5	2233.39	-0.547951	0.721518
F3-E3	detected	TRFL_HUMAN	TRFL_HUMAN	2.95652	22	46	261	696	-0.14032	FKDCHLAR	CSTSPLLEACEFLRK	0	2879.39	480.905	6	4019.17	-0.251206	0.880278
F4-E4	detected	AP3D1_HUMAN	ANXA6_HUMAN	2.95652	15	53	450	375	-0.263577	AIRK	AMKGLGTDEDTIIDIITHR	0	2608.4	522.687	5	4719.17	0.357754	1.18076
F3-E3	detected	S10A8_HUMAN	S10A8_HUMAN	2.95455	33	32	85	37	0.475796	KSHEESHKE	LLETECPQYIRK	0	2682.31	448.059	6	943.583	-0.100407	1.06424
F3-E3	detected	COR1A_HUMAN	COR1A_HUMAN	2.95455	31	34	451	440	-0.21206	LDRLEETVQAK	LQATVQELQKR	0	2637.44	660.368	4	2839.29	-0.311641	1.1384
F3-E3	detected	CATG_HUMAN	CATG_HUMAN	2.95349	50	77	132	195	-0.0995997	AQEGLRPGTLCTVAGWGR	AAFKGDSGGPLLCNNVAHGIVSYGK	0	4483.23	748.212	6	4936.93	-0.180735	1.92863
F3-E3	detected	PERE_HUMAN	PERE_HUMAN	2.95238	35	27	433	687	1.34781	DFLPLVLGKAR	DIFRANIYPR	0	2515.41	504.089	5	6074.85	-0.435977	0.692144
F3-E3	detected	NDUS6_HUMAN	ALBU_HUMAN	2.95	7	52	56	199	1.26064	FVGR	AACLLPKLDELRDEGK	3	2316.23	464.253	5	2912.74	0.0663902	1.64893
F3-E3	detected	S10A8_HUMAN	S10A8_HUMAN	2.95	18	41	49	37	-0.180724	KGADVWFK	LLETECPQYIRK	0	2522.3	505.467	5	3617.92	0.0253445	0.835234
F4-E4	detected	S10A9_HUMAN	S10A8_HUMAN	2.95	24	35	44	37	3.11608	DLQNFLKK	LLETECPQYIRK	0	2577.37	516.481	5	3877.96	-0.252712	1.03665
F4-E4	detected	CALX_HUMAN	CALX_HUMAN	2.94737	16	40	221	194	1.67608	RPDADLK	CGEDYKLHFIFR	0	2421.19	485.246	5	3585.3	-0.265459	1.20402
F2-E2	detected	ALBU_HUMAN	ALBU_HUMAN	2.94444	24	29	563	427	0.585581	ATKEQLK	FQNALLVRYTK	0	2192.23	439.454	5	2632.86	-0.302652	0.638437
F3-E3	detected	ALBU_HUMAN	ALBU_HUMAN	2.94444	25	28	222	237	-1.08266	LKCASLQK	AWAVARLSQR	0	2127.17	532.8	4	2388.45	-0.249	1.27528
F3-E3	detected	H31_HUMAN	H2A2C_HUMAN	2.94444	12	41	131	90	0.20576	IRGERA	NDEELNKLLGK	0	1996.07	500.025	4	2480.58	0.0740887	0.973304
F3-E3	detected	ALBU_HUMAN	ALBU_HUMAN	2.94444	23	30	563	427	0.47813	ATKEQLK	FQNALLVRYTK	0	2192.23	439.454	5	2600.12	-0.233856	0.665021
F4-E4	detected	ACTB_HUMAN	ACTB_HUMAN	2.94286	46	57	360	96	-0.357868	QEYDESGPSIVHRK	VAPEEHPVLLTEAPLNPKANR	0	3962.03	793.413	5	3383.45	-0.684087	1.21734
F3-E3	detected	BIN2_HUMAN	BIN2_HUMAN	2.94118	19	31	404	393	0.227179	RASIQR	TASEGSEQPKK	0	1913.99	479.505	4	394.689	-0.0775803	1.04684
F3-E3	detected	ACTB_HUMAN	ACTH_HUMAN	2.94118	34	66	29	63	0.553127	AVFPSIVGRPR	RGILTLKYPIEHGIITNWDDMEK	0	3963.12	793.632	5	5476.06	-0.384747	1.54409
F3-E3	HPA	BIN2_HUMAN	BIN2_HUMAN	2.94118	19	31	404	393	0.227179	RASIQR	TASEGSEQPKK	0	1913.99	479.505	4	394.689	-0.0775803	1.04684
F4-E4	detected	GDIR2_HUMAN	GDIR2_HUMAN	2.94118	10	40	197	165	-0.589299	KEWTE	GMLARGTYHNK	0	1961.94	491.492	4	1556.95	-0.383705	1.52481
F4-E4	detected	ACTB_HUMAN	ACTH_HUMAN	2.94118	38	62	29	63	0.0906361	AVFPSIVGRPR	RGILTLKYPIEHGIITNWDDMEK	0	3963.12	793.631	5	5458.9	-0.43446	1.5772
F4-E4	detected	ACTB_HUMAN	ACTH_HUMAN	2.94118	39	61	29	63	0.3748	AVFPSIVGRPR	RGILTLKYPIEHGIITNWDDMEK	0	3963.12	661.527	6	5486.33	0.0971501	0.905391
F4-E4	detected	ACTB_HUMAN	ACTH_HUMAN	2.94118	32	68	29	63	1.62066	AVFPSIVGRPR	RGILTLKYPIEHGIITNWDDMEK	0	3963.13	991.789	4	5515.37	-0.592125	1.74631
F3-E3	detected	ABCBA_HUMAN	ACTH_HUMAN	2.93939	7	90	160	64	2.0136	LLGLAYPERRR	GILTLKYPIEHGIITNWDDMEK	4	3941.11	789.23	5	5893.24	-0.356236	1.29842
F3-E3	detected	ACTB_HUMAN	ACTH_HUMAN	2.93939	36	61	29	64	0.73153	AVFPSIVGRPR	GILTLKYPIEHGIITNWDDMEK	0	3807.02	762.411	5	6045.67	-0.763482	1.97107
F4-E4	detected	MYH9_HUMAN	MYH9_HUMAN	2.9375	15	32	1130	1135	0.58195	AEKQK	RDLGEELEALK	0	1898.01	475.51	4	2460.71	-0.223995	1.24818
F4-E4	detected	GALK1_HUMAN	ACTH_HUMAN	2.9375	11	83	287	64	-0.937177	RTAQAAAALR	GILTLKYPIEHGIITNWDDMEK	0	3636.91	728.388	5	5896.58	0.512713	1.08328
F4-E4	HPA	MYH11_HUMAN	MYH11_HUMAN	2.9375	15	32	1137	1142	0.58195	AEKQK	RDLGEELEALK	0	1898.01	475.51	4	2460.71	-0.223995	1.24818
F3-E3	detected	GELS_HUMAN	GELS_HUMAN	2.93103	33	52	616	531	1.03552	TGAQELLRVLR	EPAHLMSLFGGKPMIIYK	0	3309.81	662.97	5	5860.23	0.252457	1.34074
S3-E3	detected	ALBU_HUMAN	ALBU_HUMAN	2.92857	21	20	237	222	0.3821	AWAVAR	LKCASLQK	0	1642.9	411.732	4	2029.48	-0.240896	0.784302
F3-E3	detected	MOES_HUMAN	MOES_HUMAN	2.92593	49	30	524	538	-0.233265	ALTSELANARDESK	KTANDMIHAENMR	0	3057.46	765.372	4	2797.18	-0.590339	1.65635
F3-E3	detected	S10A8_HUMAN	S10A8_HUMAN	2.92593	26	53	37	8	1.74771	LLETECPQYIR	ALNSIIDVYHKYSLIK	3	3308.75	662.758	5	5063.53	0.785836	1.67404
F3-E3	HPA	MOES_HUMAN	MOES_HUMAN	2.92593	49	30	524	538	-0.233265	ALTSELANARDESK	KTANDMIHAENMR	0	3057.46	765.372	4	2797.18	-0.590339	1.65635
F2-E2	detected	ALBU_HUMAN	ALBU_HUMAN	2.92308	45	31	427	438	-1.29701	FQNALLVRYTK	KVPQVSTPTLVEVSR	0	3014.69	603.945	5	4524.82	-0.244968	1.33977
F4-E4	detected	S10A9_HUMAN	S10A9_HUMAN	2.92308	15	23	39	44	-0.432734	ELVRK	DLQNFLKK	0	1671.97	418.999	4	2557.74	0.636103	1.26589
F4-E4	detected	FIBB_HUMAN	FIBG_HUMAN	2.92308	25	51	200	135	0.332131	SILENLRSK	YLQEIYNSNNQKIVNLK	0	3162.7	791.683	4	4344.14	0.010032	1.08722
F4-E4	detected	ALBU_HUMAN	ALBU_HUMAN	2.92308	23	53	230	342	0.349184	FGERAFK	NYAEAKDVFLGMFLYEYAR	0	3176.54	795.143	4	6832.08	-0.0135764	1.05342
F4-E4	HPA	S10A9_HUMAN	S10A9_HUMAN	2.92308	15	23	39	44	-0.432734	ELVRK	DLQNFLKK	0	1671.97	418.999	4	2557.74	0.636103	1.26589
S2-E2	detected	H2B1K_HUMAN	H4_HUMAN	2.92308	36	40	74	81	0.722008	IAGEASRLAHYNK	TVTAMDVVYALKR	0	2918.55	487.432	6	4258.74	-0.104174	0.948803
S4-E4	detected	H2B1K_HUMAN	H4_HUMAN	2.92308	41	35	74	81	0.816099	IAGEASRLAHYNK	TVTAMDVVYALKR	0	2918.55	730.644	4	4273	-0.564913	1.23137
F4-E4	detected	TLN1_HUMAN	TLN1_HUMAN	2.91892	52	56	825	870	-0.985391	QARILAQATSDLVNAIK	MVEAAKGAAAHPDSEEQQQR	0	3987.02	798.411	5	3876.64	-0.404414	1.59636
F4-E4	HPA	TLN1_HUMAN	TLN1_HUMAN	2.91892	52	56	825	870	-0.985391	QARILAQATSDLVNAIK	MVEAAKGAAAHPDSEEQQQR	0	3987.02	798.411	5	3876.64	-0.404414	1.59636
F2-E2	detected	H4_HUMAN	H2B1K_HUMAN	2.91667	38	32	69	88	0.153374	DAVTYTEHAKR	STITSREIQTAVR	0	2774.43	555.894	5	2231.17	-0.684279	0.706942
F3-E3	detected	H4_HUMAN	H2B1K_HUMAN	2.91667	38	32	69	88	0.425379	DAVTYTEHAKR	STITSREIQTAVR	0	2774.43	555.894	5	2216.57	-0.398572	0.9378
F3-E3	detected	H4_HUMAN	H2B1K_HUMAN	2.91667	41	29	69	88	0.147441	DAVTYTEHAKR	STITSREIQTAVR	0	2774.43	694.615	4	2246.07	-0.483837	0.923189
F3-E3	detected	S10A8_HUMAN	S10A8_HUMAN	2.91667	45	25	24	36	0.479454	GNFHAVYRDDLK	KLLETECPQYIR	0	3006.5	752.633	4	3222.87	-0.432988	1.14735
S3-E3	detected	TRFL_HUMAN	TRFL_HUMAN	2.91667	23	47	261	696	1.2266	FKDCHLAR	CSTSPLLEACEFLRK	0	2879.39	576.886	5	4052.01	-0.677373	1.32962
F3-E3	detected	AP3D1_HUMAN	ANXA6_HUMAN	2.91304	15	52	450	375	0.882353	AIRK	AMKGLGTDEDTIIDIITHR	0	2608.4	522.688	5	4699.21	-0.284732	0.937192
F3-E3	detected	S10A8_HUMAN	S10A8_HUMAN	2.91304	19	48	50	8	1.63571	GADVWFK	ALNSIIDVYHKYSLIK	3	2709.46	678.372	4	5172.05	0.490028	1.87326
F3-E3	detected	TRFL_HUMAN	TRFL_HUMAN	2.91304	55	79	696	406	0.352463	CSTSPLLEACEFLRK	GEADAMSLDGGYVYTAGKCGLVPVLAENYK	0	4981.37	1246.35	4	6848.77	-0.739172	1.65211
F4-E4	detected	TRFL_HUMAN	TRFL_HUMAN	2.91304	20	47	261	696	-0.187752	FKDCHLAR	CSTSPLLEACEFLRK	0	2879.39	480.905	6	4063.24	-0.0836039	0.854883
F4-E4	detected	MYH9_HUMAN	MYH9_HUMAN	2.91304	15	52	1411	1416	1.46482	LEKTK	TRLQQELDDLLVDLDHQR	0	2847.51	712.886	4	5353.41	-0.30547	1.46914
F4-E4	HPA	CE295_HUMAN	MYH9_HUMAN	2.91304	15	52	2590	1416	1.46482	KTLEK	TRLQQELDDLLVDLDHQR	0	2847.51	712.886	4	5353.41	-0.215208	1.46914
F4-E4	detected	ACTB_HUMAN	ACTH_HUMAN	2.91176	39	60	29	63	0.370695	AVFPSIVGRPR	RGILTLKYPIEHGIITNWDDMEK	0	3963.12	661.527	6	5518.4	-0.353775	1.1884
F2-E2	detected	FIBA_HUMAN	FIBA_HUMAN	2.90909	33	31	250	226	0.837237	ALTDMPQMR	MKPVPDLVPGNFK	0	2526.28	632.578	4	5104.82	-0.339734	1.1534
F3-E3	detected	ML12A_HUMAN	MYL9_HUMAN	2.90909	28	36	164	152	-0.0059225	HGAKDKDD	GNFNYVEFTRILK	0	2508.24	502.655	5	3718.4	-0.178779	1.22726
F3-E3	detected	FIBA_HUMAN	FIBA_HUMAN	2.90909	31	33	250	226	1.49274	ALTDMPQMR	MKPVPDLVPGNFK	0	2526.28	632.578	4	5051.94	-0.0475936	1.37027
F4-E4	detected	ACTB_HUMAN	ACTB_HUMAN	2.90909	33	63	29	40	-1.05712	AVFPSIVGRPR	HQGVMVGMGQKDSYVGDEAQSK	0	3571.76	596.301	6	3681.84	-0.0656529	1.24459
F3-E3	detected	TALDO_HUMAN	S10A8_HUMAN	2.90476	11	50	0	37	0.687103	MSSSPVKR	LLETECPQYIRK	0	2463.26	616.823	4	2419.12	0.116132	0.973709
F4-E4	detected	ANXA3_HUMAN	ANXA3_HUMAN	2.90476	25	36	30	59	-0.0251191	AIRGIGTDEK	EYQAAYGKELK	0	2381.22	596.313	4	2268.3	-0.418796	1.1307
F4-E4	HPA	ANXA3_HUMAN	ANXA3_HUMAN	2.90476	25	36	30	59	-0.0251191	AIRGIGTDEK	EYQAAYGKELK	0	2381.22	596.313	4	2268.3	-0.418796	1.1307
F3-E3	detected	S10A8_HUMAN	S10A8_HUMAN	2.90323	32	58	37	0	1.99918	LLETECPQYIRK	MLTELEKALNSIIDVYHK	0	3688.93	738.793	5	6570.75	-0.0482302	1.63811
F3-E3	detected	HBD_HUMAN	HBB_HUMAN	2.90244	33	86	134	68	0.106152	VVAGVANALAHK	VLGAFSDGLAHLDNLKGTFATLSELHCDK	3	4289.23	715.878	6	5596.31	0.348128	1.48736
F3-E3	detected	MYH9_HUMAN	MYH9_HUMAN	2.9	34	24	1519	1528	0.333386	SVHELEKSK	RALEQQVEEMK	0	2439.24	488.856	5	1798.03	-0.401544	1.1618
F3-E3	detected	S10A8_HUMAN	S10A8_HUMAN	2.9	19	39	49	37	0.311445	KGADVWFK	LLETECPQYIRK	0	2522.3	505.467	5	3584.65	-0.756927	1.0234
F3-E3	HPA	MYH9_HUMAN	MYH9_HUMAN	2.9	34	24	1519	1528	0.333386	SVHELEKSK	RALEQQVEEMK	0	2439.24	488.856	5	1798.03	-0.401544	1.1618
F3-E3	detected	ALDOA_HUMAN	ALDOA_HUMAN	2.89655	41	43	88	14	-0.0368047	ADDGRPFPQVIKSK	KELSDIAHRIVAPGK	0	3213.76	643.76	5	3292.28	0.585538	1.54362
F3-E3	detected	ALDOA_HUMAN	ALDOA_HUMAN	2.89655	40	44	88	14	1.37517	ADDGRPFPQVIKSK	KELSDIAHRIVAPGK	0	3213.77	643.761	5	3308.27	-0.25952	1.62056
F3-E3	detected	TRFL_HUMAN	TRFL_HUMAN	2.89286	35	46	628	659	-0.782767	LKQVLLHQQAK	NLLFNDNTECLARLHGK	0	3342.8	836.706	4	3543.51	-0.502178	1.92831
F3-E3	detected	TENS1_HUMAN	H2A2C_HUMAN	2.88889	11	41	1001	90	-2.90198	VAGVQAR	NDEELNKLLGK	1	1996.07	500.025	4	2463.59	-0.1749	1.0453
F3-E3	detected	MOES_HUMAN	MOES_HUMAN	2.88889	49	29	524	538	0.706381	ALTSELANARDESK	KTANDMIHAENMR	0	3057.46	510.584	6	2789.44	0.246574	1.35657
F3-E3	HPA	MOES_HUMAN	MOES_HUMAN	2.88889	49	29	524	538	0.706381	ALTSELANARDESK	KTANDMIHAENMR	0	3057.46	510.584	6	2789.44	0.246574	1.35657
F4-E4	detected	APMAP_HUMAN	APMAP_HUMAN	2.88889	39	39	239	181	1.76769	LLEYDTVTREVK	EVKLLLSSETPIEGK	0	3130.71	783.684	4	4626.96	0.324789	1.44696
F4-E4	HPA	APMAP_HUMAN	APMAP_HUMAN	2.88889	39	39	239	181	1.76769	LLEYDTVTREVK	EVKLLLSSETPIEGK	0	3130.71	783.684	4	4626.96	0.324789	1.44696
S4-E4	detected	ALBU_HUMAN	ALBU_HUMAN	2.88889	22	30	563	427	0.736448	ATKEQLK	FQNALLVRYTK	0	2192.23	439.454	5	2586.9	0.165295	1.05377
F2-E2	detected	H2B1K_HUMAN	H4_HUMAN	2.88462	39	36	74	81	1.72931	IAGEASRLAHYNK	TVTAMDVVYALKR	0	2918.55	730.644	4	4391.03	-0.117981	0.96315
F2-E2	detected	FIBB_HUMAN	FIBG_HUMAN	2.88462	29	46	200	135	1.30449	SILENLRSK	YLQEIYNSNNQKIVNLK	0	3162.71	633.549	5	4404.28	0.558164	1.23145
F3-E3	detected	ACTN1_HUMAN	ACTN1_HUMAN	2.88462	23	52	87	48	0.767515	VHKISNVNK	AGTQIENIEEDFRDGLK	0	2995.54	749.892	4	3717.65	0.00534653	1.37929
F3-E3	HPA	ACTN1_HUMAN	ACTN1_HUMAN	2.88462	23	52	87	48	0.767515	VHKISNVNK	AGTQIENIEEDFRDGLK	0	2995.54	749.892	4	3717.65	0.00534653	1.37929
S3-E3	detected	H2B1K_HUMAN	H4_HUMAN	2.88462	37	38	74	81	-0.208843	IAGEASRLAHYNK	TVTAMDVVYALKR	0	2918.54	487.431	6	4352.14	-0.0807761	0.705557
F3-E3	detected	HEMO_HUMAN	HEMO_HUMAN	2.88235	23	26	84	72	0.0599869	ELISERWK	GEFVWKSHK	0	2200.14	551.043	4	2971.98	-0.325543	1.57817
F3-E3	detected	HBG1_HUMAN	HBG1_HUMAN	2.88235	38	60	134	78	0.919137	MVTAVASALSSRYH	HLDDLKGTFAQLSELHCDK	0	3741.83	624.645	6	5226.75	-0.483081	1.84405
F3-E3	detected	ACTB_HUMAN	ACTH_HUMAN	2.88235	35	63	29	63	1.85929	AVFPSIVGRPR	RGILTLKYPIEHGIITNWDDMEK	0	3963.13	991.789	4	5486.45	0.108662	1.23839
F4-E4	detected	CAZA1_HUMAN	CAZA1_HUMAN	2.88235	18	31	92	119	0.274099	NKISFK	SWRESCDSALR	0	2125.04	532.267	4	2337.84	-0.544381	1.09023
S2-E2	detected	AP3D1_HUMAN	H2B1K_HUMAN	2.88235	9	40	450	74	0.0320258	AIRK	IAGEASRLAHYNK	0	1939.08	485.776	4	1121.63	-0.296829	1.38269
F4-E4	detected	EF2_HUMAN	EF2_HUMAN	2.88	29	43	599	581	1.34867	HNRLYMK	ETVSEESNVLCLSKSPNK	0	3004.48	601.903	5	2782.55	0.229739	1.52543
F4-E4	HPA	EF2_HUMAN	EF2_HUMAN	2.88	29	43	599	581	1.34867	HNRLYMK	ETVSEESNVLCLSKSPNK	0	3004.48	601.903	5	2782.55	0.229739	1.52543
F3-E3	detected	ASAP2_HUMAN	ACTB_HUMAN	2.87879	6	89	899	40	2.82881	STPLTNKGQPR	HQGVMVGMGQKDSYVGDEAQSK	0	3571.72	715.352	5	3695.52	0.236837	1.63154
F4-E4	detected	ACTB_HUMAN	ACTH_HUMAN	2.87879	37	58	29	64	-0.00207989	AVFPSIVGRPR	GILTLKYPIEHGIITNWDDMEK	0	3807.02	635.51	6	5961.43	-0.458362	1.48252
F3-E3	detected	FLNA_HUMAN	FLNA_HUMAN	2.875	11	35	89	77	-0.97897	MHRK	LIALLEVLSQKK	0	1948.16	488.048	4	3557.56	-0.0700719	0.97304
F4-E4	detected	EX3L2_HUMAN	TLN1_HUMAN	2.875	13	56	407	870	-0.426234	AQR	MVEAAKGAAAHPDSEEQQQR	0	2549.2	638.308	4	824.466	-0.40993	1.05179
F4-E4	detected	H4_HUMAN	H2B1K_HUMAN	2.875	40	29	69	88	0.248935	DAVTYTEHAKR	STITSREIQTAVR	0	2774.43	555.894	5	2240.72	-0.148722	1.01075
F4-E4	detected	HS71A_HUMAN	HS71A_HUMAN	2.875	18	51	343	302	1.80969	IPKVQK	FEELCSDLFRSTLEPVEK	0	2933.53	734.389	4	4547.2	0.366045	1.70818
F4-E4	detected	MYH9_HUMAN	MYH9_HUMAN	2.875	36	79	1754	1731	2.78662	KANLQIDQINTDLNLER	IAQLEEELEEEQGNTELINDRLK	1	4734.42	947.89	5	5929.99	-0.318249	1.66037
F4-E4	HPA	MYH9_HUMAN	MYH9_HUMAN	2.875	36	79	1754	1731	2.78662	KANLQIDQINTDLNLER	IAQLEEELEEEQGNTELINDRLK	1	4734.42	947.89	5	5929.99	-0.318249	1.66037
S2-E2	detected	TRFL_HUMAN	TRFL_HUMAN	2.875	19	50	261	696	-0.228134	FKDCHLAR	CSTSPLLEACEFLRK	0	2879.39	576.885	5	4020.91	-0.168022	1.10827
S2-E2	detected	TRFL_HUMAN	TRFL_HUMAN	2.875	19	50	261	696	0.670797	FKDCHLAR	CSTSPLLEACEFLRK	0	2879.39	576.885	5	4071.82	-0.423398	1.44486
F4-E4	detected	LDHA_HUMAN	LDHA_HUMAN	2.86957	24	42	318	306	-0.125788	KSADTLWGIQK	VTLTSEEEARLK	0	2644.41	662.109	4	3586.9	0.103093	1.11259
F3-E3	detected	TLN1_HUMAN	TLN1_HUMAN	2.86486	53	53	825	870	-1.7075	QARILAQATSDLVNAIK	MVEAAKGAAAHPDSEEQQQR	1	3988.02	798.611	5	3908.8	-0.291354	1.17498
F3-E3	HPA	TLN1_HUMAN	TLN1_HUMAN	2.86486	53	53	825	870	-1.7075	QARILAQATSDLVNAIK	MVEAAKGAAAHPDSEEQQQR	1	3988.02	798.611	5	3908.8	-0.291354	1.17498
F4-E4	detected	TALDO_HUMAN	TALDO_HUMAN	2.86364	15	48	124	72	-0.959299	RLIELYK	LGGSQEDQIKNAIDK	0	2572.38	644.103	4	4044.44	0.619215	1.8871
S3-E3	detected	S10A8_HUMAN	S10A8_HUMAN	2.86364	26	37	85	37	0.595721	KSHEESHKE	LLETECPQYIRK	0	2682.31	671.584	4	914.272	0.0313793	1.41962
F4-E4	detected	S10A8_HUMAN	S10A9_HUMAN	2.86207	27	56	78	5	-0.0464681	MGVAAHKK	MSQLERNIETIINTFHQYSVK	1	3415.76	684.159	5	5744.04	-0.133801	1.41941
F4-E4	detected	GELS_HUMAN	GELS_HUMAN	2.86207	30	53	616	531	-0.795525	TGAQELLRVLR	EPAHLMSLFGGKPMIIYK	0	3309.81	662.969	5	5865.78	-0.164795	1.46518
F2-E2	detected	ALBU_HUMAN	ALBU_HUMAN	2.85714	19	21	237	222	0.308899	AWAVAR	LKCASLQK	0	1642.9	411.732	4	2048.72	-0.0293544	1.00134
F3-E3	detected	ANXA3_HUMAN	ANXA3_HUMAN	2.85714	24	36	30	59	2.70325	AIRGIGTDEK	EYQAAYGKELK	0	2381.23	477.253	5	2264.3	0.000845718	0.945943
F3-E3	detected	MTM1_HUMAN	ALBU_HUMAN	2.85714	6	54	364	199	4.08559	VSSGK	AACLLPKLDELRDEGK	4	2316.23	580.064	4	2909.61	0.0595415	1.10968
F3-E3	detected	FIBA_HUMAN	FIBB_HUMAN	2.85714	31	89	217	164	-1.63969	DRQHLPLIK	DNENVVNEYSSELEKHQLYIDETVNSNIPTNLR	0	5018.49	1004.71	5	5954.05	0.379003	1.67773
F3-E3	HPA	ANXA3_HUMAN	ANXA3_HUMAN	2.85714	24	36	30	59	2.70325	AIRGIGTDEK	EYQAAYGKELK	0	2381.23	477.253	5	2264.3	0.000845718	0.945943
F4-E4	detected	S10A8_HUMAN	S10A8_HUMAN	2.85714	33	27	85	37	2.97005	KSHEESHKE	LLETECPQYIR	3	2542.22	636.562	4	1052.12	0.0262642	0.710727
F4-E4	detected	ANXA3_HUMAN	ANXA3_HUMAN	2.85714	27	33	30	59	-1.93412	AIRGIGTDEK	EYQAAYGKELK	0	2381.22	596.312	4	2252.66	-0.217835	1.01294
F4-E4	detected	ACTB_HUMAN	ACTB_HUMAN	2.85714	42	58	360	96	-3.10406	QEYDESGPSIVHRK	VAPEEHPVLLTEAPLNPKANR	0	3962.02	661.343	6	3339.84	-0.425732	1.2244
F4-E4	detected	IQGA1_HUMAN	IQGA1_HUMAN	2.85714	21	39	1223	1084	0.551947	RNLGSIAK	SLNIKTDPVDIYK	0	2386.32	597.588	4	3489.91	-0.208254	1.2534
F4-E4	HPA	ANXA3_HUMAN	ANXA3_HUMAN	2.85714	27	33	30	59	-1.93412	AIRGIGTDEK	EYQAAYGKELK	0	2381.22	596.312	4	2252.66	-0.217835	1.01294
F4-E4	HPA	IQGA1_HUMAN	IQGA1_HUMAN	2.85714	21	39	1223	1084	0.551947	RNLGSIAK	SLNIKTDPVDIYK	0	2386.32	597.588	4	3489.91	-0.208254	1.2534
F4-E4	detected	ACTB_HUMAN	ACTH_HUMAN	2.85294	37	60	29	63	2.50031	AVFPSIVGRPR	RGILTLKYPIEHGIITNWDDMEK	0	3963.13	793.633	5	5442.73	-0.58427	1.52011
F3-E3	detected	MOES_HUMAN	MOES_HUMAN	2.85185	45	32	401	412	-1.06895	EALLQASRDQK	KTQEQLALEMAELTAR	0	3112.62	623.53	5	4619.85	-0.266549	0.892389
F3-E3	HPA	MOES_HUMAN	MOES_HUMAN	2.85185	45	32	401	412	-1.06895	EALLQASRDQK	KTQEQLALEMAELTAR	0	3112.62	623.53	5	4619.85	-0.266549	0.892389
F3-E3	detected	MYH9_HUMAN	MYH9_HUMAN	2.85	26	31	1519	1528	1.76068	SVHELEKSK	RALEQQVEEMK	0	2439.25	610.819	4	1790.07	-0.0606056	1.11358
F3-E3	HPA	MYH9_HUMAN	MYH9_HUMAN	2.85	26	31	1519	1528	1.76068	SVHELEKSK	RALEQQVEEMK	0	2439.25	610.819	4	1790.07	-0.0606056	1.11358
F4-E4	detected	CAB39_HUMAN	CAB39_HUMAN	2.85	27	30	258	298	0.857927	LMMNLLRDK	NQAKLIEFLSK	0	2446.35	612.594	4	5206.13	-0.130013	1.41871
F4-E4	detected	ACTB_HUMAN	ACTH_HUMAN	2.84848	40	54	29	64	1.01863	AVFPSIVGRPR	GILTLKYPIEHGIITNWDDMEK	0	3807.02	635.511	6	5881.79	-0.0814664	1.09386
S3-E3	detected	ACTB_HUMAN	ACTH_HUMAN	2.84848	28	66	29	64	2.02103	AVFPSIVGRPR	GILTLKYPIEHGIITNWDDMEK	0	3807.03	952.764	4	5926.62	-0.425009	1.61739
F2-E2	detected	H2B1K_HUMAN	H4_HUMAN	2.84615	40	34	74	81	1.02721	IAGEASRLAHYNK	TVTAMDVVYALKR	0	2918.55	730.644	4	4332.36	-0.0639884	1.0318
F4-E4	detected	HS71A_HUMAN	HS71A_HUMAN	2.84615	12	62	259	50	1.03628	AVRR	LIGDAAKNQVALNPQNTVFDAK	0	2850.55	713.645	4	3351.83	-0.212159	1.82285
F4-E4	detected	CXCL7_HUMAN	CXCL7_HUMAN	2.84615	40	34	104	48	0.38029	ICLDPDAPRIK	GKEESLDSDLYAELR	0	3044.51	762.136	4	4815.09	-0.26639	1.35374
S3-E3	detected	H2B1K_HUMAN	H4_HUMAN	2.84615	36	38	74	81	0.741938	IAGEASRLAHYNK	TVTAMDVVYALKR	0	2918.55	584.716	5	4313.2	-0.237106	1.15641
S4-E4	detected	H2B1K_HUMAN	H4_HUMAN	2.84615	39	35	74	81	0.32546	IAGEASRLAHYNK	TVTAMDVVYALKR	0	2918.54	730.643	4	4373.76	-0.289737	1.22943
F4-E4	detected	MYH9_HUMAN	MYH9_HUMAN	2.84375	57	34	342	357	0.350255	VISGVLQLGNIVFKK	ERNTDQASMPDNTAAQK	0	3513.83	703.773	5	4651.34	-0.140928	1.88139
F4-E4	HPA	MYH9_HUMAN	MYH11_HUMAN	2.84375	57	34	342	364	0.350255	VISGVLQLGNIVFKK	ERNTDQASMPDNTAAQK	0	3513.83	703.773	5	4651.34	-0.140928	1.88139
F3-E3	detected	1433B_HUMAN	1433B_HUMAN	2.84211	15	39	58	44	-0.399869	RSSWR	NLLSVAYKNVVGAR	0	2217.21	555.31	4	4040.72	0.49955	1.15282
F3-E3	detected	TGFB1_HUMAN	TGFB1_HUMAN	2.84211	21	33	297	305	1.1423	QLYIDFRK	DLGWKWIHEPK	0	2513.32	503.672	5	4700.99	-0.283642	1.43489
F3-E3	detected	RL11_HUMAN	CH10_HUMAN	2.84211	13	41	79	81	1.31624	AEEILEK	VVLDDKDYFLFR	3	2371.23	593.816	4	5117.84	0.164615	1.01414
F4-E4	detected	CKAP5_HUMAN	CXCL7_HUMAN	2.84211	15	39	546	86	-2.09927	APAAK	GTHCNQVEVIATLK	3	2037.06	510.273	4	2843.53	-0.3322	1.08751
F2-E2	detected	EZRI_HUMAN	EZRI_HUMAN	2.84	21	50	255	238	2.55861	FVIKPIDKK	IGFPWSEIRNISFNDK	0	3032.66	759.171	4	5579.31	-0.176296	1.81992
F2-E2	HPA	EZRI_HUMAN	EZRI_HUMAN	2.84	21	50	255	238	2.55861	FVIKPIDKK	IGFPWSEIRNISFNDK	0	3032.66	759.171	4	5579.31	-0.176296	1.81992
F3-E3	detected	ALBU_HUMAN	ALBU_HUMAN	2.83333	22	29	230	373	-0.869382	FGERAFK	LAKTYETTLEK	0	2173.14	544.292	4	2443.63	-0.795029	1.24462
F3-E3	detected	TRFL_HUMAN	TRFL_HUMAN	2.83333	22	46	261	696	-0.0636272	FKDCHLAR	CSTSPLLEACEFLRK	0	2879.39	576.885	5	4081.38	-0.112664	1.05664
F3-E3	detected	FIBA_HUMAN	FIBB_HUMAN	2.83333	30	89	217	164	-1.45573	DRQHLPLIK	DNENVVNEYSSELEKHQLYIDETVNSNIPTNLR	1	5019.5	1004.91	5	5953.91	0.823798	1.86569
F4-E4	detected	H4_HUMAN	H2B1K_HUMAN	2.83333	39	29	69	88	0.183082	DAVTYTEHAKR	STITSREIQTAVR	0	2774.43	694.615	4	2206.83	-0.348629	1.26915
F4-E4	detected	ANXA1_HUMAN	ANXA1_HUMAN	2.83333	34	34	205	214	1.0495	ALYEAGERR	KGTDVNVFNTILTTR	0	2765.45	554.097	5	4300.86	-0.186036	1.43149
F4-E4	detected	HSP7C_HUMAN	HSP7C_HUMAN	2.83333	19	49	343	302	1.49981	IPKIQK	FEELNADLFRGTLDPVEK	0	2841.53	711.39	4	4827.48	-0.0610917	1.53753
F4-E4	detected	FIBA_HUMAN	FIBB_HUMAN	2.83333	30	89	217	164	-1.58767	DRQHLPLIK	DNENVVNEYSSELEKHQLYIDETVNSNIPTNLR	2	5020.5	1005.11	5	5950.56	0.261096	1.6999
F4-E4	detected	TLN1_HUMAN	TLN1_HUMAN	2.83333	61	75	1321	1242	0.3467	ALSTDPAAPNLKSQLAAAAR	LNEAAAGLNQAATELVQASRGTPQDLAR	0	4853.54	971.715	5	6151.02	0.0513098	1.64213
F4-E4	HPA	DUS1L_HUMAN	TLN1_HUMAN	2.83333	12	56	350	870	-0.425442	AGAR	MVEAAKGAAAHPDSEEQQQR	0	2549.2	638.308	4	824.466	-0.411767	1.05179
F4-E4	HPA	ANXA1_HUMAN	ANXA1_HUMAN	2.83333	34	34	205	214	1.0495	ALYEAGERR	KGTDVNVFNTILTTR	0	2765.45	554.097	5	4300.86	-0.186036	1.43149
F4-E4	HPA	TLN1_HUMAN	TLN1_HUMAN	2.83333	61	75	1321	1242	0.3467	ALSTDPAAPNLKSQLAAAAR	LNEAAAGLNQAATELVQASRGTPQDLAR	0	4853.54	971.715	5	6151.02	0.0513098	1.64213
S3-E3	detected	H4_HUMAN	H2B1K_HUMAN	2.83333	41	27	69	88	-0.0914436	DAVTYTEHAKR	STITSREIQTAVR	0	2774.43	694.615	4	2196.51	-0.621084	0.680303
F3-E3	detected	COF1_HUMAN	COF1_HUMAN	2.82857	37	62	153	133	0.253495	LGGSAVISLEGKPL	HELQANCYEEVKDRCTLAEK	0	3855.91	772.19	5	4077.67	0.100022	1.46848
F3-E3	HPA	COF1_HUMAN	COF1_HUMAN	2.82857	37	62	153	133	0.253495	LGGSAVISLEGKPL	HELQANCYEEVKDRCTLAEK	0	3855.91	772.19	5	4077.67	0.100022	1.46848
F4-E4	detected	ACTB_HUMAN	ACTB_HUMAN	2.82857	46	53	360	96	-1.79611	QEYDESGPSIVHRK	VAPEEHPVLLTEAPLNPKANR	0	3962.02	661.344	6	3365.87	-0.247348	1.14771
F3-E3	detected	S10A9_HUMAN	S10A9_HUMAN	2.82759	27	55	44	5	-1.30078	DLQNFLKK	MSQLERNIETIINTFHQYSVK	0	3578.85	716.777	5	7185.19	-0.388434	0.98919
F3-E3	HPA	S10A9_HUMAN	S10A9_HUMAN	2.82759	27	55	44	5	-1.30078	DLQNFLKK	MSQLERNIETIINTFHQYSVK	0	3578.85	716.777	5	7185.19	-0.388434	0.98919
F3-E3	detected	LKHA4_HUMAN	LKHA4_HUMAN	2.82609	31	34	74	52	0.174837	YALGERQSYK	SLVLDTKDLTIEK	0	2711.44	678.867	4	3899.1	0.057019	1.42684
F3-E3	detected	TRFL_HUMAN	TRFL_HUMAN	2.82609	60	70	696	406	0.47206	CSTSPLLEACEFLRK	GEADAMSLDGGYVYTAGKCGLVPVLAENYK	0	4981.37	997.281	5	6843.14	-0.35482	1.27744
F3-E3	detected	CDC5L_HUMAN	CXCL7_HUMAN	2.82353	16	32	182	104	3.16535	LAALQK	ICLDPDAPRIK	0	1963.1	491.782	4	3036.02	0.205083	0.851026
F3-E3	detected	ARPC3_HUMAN	ARPC3_HUMAN	2.82353	17	31	166	51	1.22202	RQFMNK	ANVFFKNYEIK	0	2218.14	555.542	4	3219.06	-0.55169	1.5528
F4-E4	detected	GELS_HUMAN	GELS_HUMAN	2.82353	21	27	741	721	0.218308	RTPITVVK	TEALTSAKR	0	1912.11	479.035	4	1508.64	-0.420581	0.82341
F4-E4	detected	B1AK88_HUMAN	B1AK88_HUMAN	2.82143	30	49	245	211	-0.572771	LVEDMENKIR	SGSGTMNLGGSLTRQMEK	0	3122.51	625.51	5	3733.92	-0.0505232	1.80971
F2-E2	detected	ACTB_HUMAN	ACTH_HUMAN	2.81818	36	57	29	64	1.12539	AVFPSIVGRPR	GILTLKYPIEHGIITNWDDMEK	0	3807.02	635.511	6	6017.13	-0.320136	1.04674
F3-E3	detected	SYEP_HUMAN	PGAM1_HUMAN	2.81818	10	52	1014	91	3.74089	LGLEAK	HYGGLTGLNKAETAAK	0	2283.23	571.815	4	2074	-0.193937	1.52706
F4-E4	detected	COR1A_HUMAN	COR1A_HUMAN	2.81818	28	34	451	440	1.18806	LDRLEETVQAK	LQATVQELQKR	0	2637.45	660.369	4	2896.06	-0.166738	1.57959
S2-E2	detected	S10A8_HUMAN	S10A8_HUMAN	2.81818	27	35	85	37	0.0416661	KSHEESHKE	LLETECPQYIRK	0	2682.31	537.469	5	955.76	-0.102298	1.27494
F3-E3	detected	TLN1_HUMAN	TLN1_HUMAN	2.8125	10	35	275	257	-1.80636	GERK	AGFLDLKDFLPK	0	1875.02	469.763	4	4942.77	-1.42924	1.76779
F3-E3	detected	TLN1_HUMAN	TLN1_HUMAN	2.8125	60	75	1321	1242	-0.123718	ALSTDPAAPNLKSQLAAAAR	LNEAAAGLNQAATELVQASRGTPQDLAR	0	4853.54	971.715	5	6163.17	0.0555945	1.79083
F3-E3	HPA	TLN1_HUMAN	TLN1_HUMAN	2.8125	10	35	275	257	-1.80636	GERK	AGFLDLKDFLPK	0	1875.02	469.763	4	4942.77	-1.42924	1.76779
F3-E3	HPA	TLN1_HUMAN	TLN1_HUMAN	2.8125	60	75	1321	1242	-0.123718	ALSTDPAAPNLKSQLAAAAR	LNEAAAGLNQAATELVQASRGTPQDLAR	0	4853.54	971.715	5	6163.17	0.0555945	1.79083
F3-E3	detected	GPDM_HUMAN	GPDM_HUMAN	2.80952	18	41	255	272	3.44136	KTDPQTGK	DVLTGQEFDVRAK	0	2374.22	594.563	4	2450.18	-0.354252	0.775333
F2-E2	detected	FIBB_HUMAN	FIBG_HUMAN	2.80769	30	43	200	135	1.26107	SILENLRSK	YLQEIYNSNNQKIVNLK	0	3162.71	633.549	5	4423.13	0.420377	1.19878
F4-E4	HPA	M4K1_HUMAN	MYH9_HUMAN	2.80769	16	57	827	1416	-0.852279	VAGITGL	TRLQQELDDLLVDLDHQR	3	2847.51	712.884	4	5329.41	-0.228058	1.52574
F4-E4	detected	FLNA_HUMAN	FLNA_HUMAN	2.80556	41	60	774	842	2.03725	VYGPGVAKTGLK	GAGSYTIMVLFADQATPTSPIRVK	0	3735.01	748.01	5	5687.54	0.00409616	1.14956
F4-E4	HPA	FLNA_HUMAN	FLNA_HUMAN	2.80556	41	60	774	842	2.03725	VYGPGVAKTGLK	GAGSYTIMVLFADQATPTSPIRVK	0	3735.01	748.01	5	5687.54	0.00409616	1.14956
E2-S2	detected	S10A8_HUMAN	S10A8_HUMAN	2.8	16	40	49	37	-2.67969	KGADVWFK	LLETECPQYIRK	0	2522.29	631.58	4	3626.05	-0.0217846	1.76996
F2-E2	detected	FLOT2_HUMAN	FLOT2_HUMAN	2.8	22	20	336	343	0.133924	AEAERMK	LKAEAYQK	0	1806.93	452.74	4	680.125	-0.134984	0.68872
F2-E2	detected	ACTB_HUMAN	TPM4_HUMAN	2.8	20	36	327	55	-0.606822	IKIIAPPER	RIQLVEEELDR	0	2458.39	615.605	4	3875.82	0.161844	1.63806
F2-E2	HPA	FLOT2_HUMAN	FLOT2_HUMAN	2.8	22	20	336	343	0.133924	AEAERMK	LKAEAYQK	0	1806.93	452.74	4	680.125	-0.134984	0.68872
F2-E2	membrane	E7EMK3_HUMAN	E7EMK3_HUMAN	2.8	22	20	391	398	0.133924	AEAERMK	LKAEAYQK	0	1806.93	452.74	4	680.125	-0.134984	0.68872
F3-E3	detected	ACTB_HUMAN	TPM4_HUMAN	2.8	20	36	327	55	1.04571	IKIIAPPER	RIQLVEEELDR	0	2458.39	615.606	4	3821.38	-0.304075	0.984325
F3-E3	detected	S10A9_HUMAN	S10A8_HUMAN	2.8	25	31	44	37	1.766	DLQNFLKK	LLETECPQYIRK	0	2577.37	516.481	5	3860.56	-0.173582	1.06533
F3-E3	detected	S10A8_HUMAN	S10A9_HUMAN	2.8	29	55	86	5	-1.01189	SHEESHKE	MSQLERNIETIINTFHQYSVK	0	3555.7	712.148	5	5978.37	-0.480846	1.17244
F4-E4	detected	MYH9_HUMAN	MYH9_HUMAN	2.8	34	22	1519	1528	0.0873157	SVHELEKSK	RALEQQVEEMK	0	2439.24	488.856	5	1811.9	-0.16759	1.32954
F4-E4	detected	PGK1_HUMAN	PGK1_HUMAN	2.8	32	38	324	276	-1.73067	YAEAVTRAK	NGVKITLPVDFVTADK	0	2747.48	687.878	4	4281.06	0.424131	1.2981
F4-E4	HPA	MYH9_HUMAN	MYH9_HUMAN	2.8	34	22	1519	1528	0.0873157	SVHELEKSK	RALEQQVEEMK	0	2439.24	488.856	5	1811.9	-0.16759	1.32954
F2-E2	detected	GELS_HUMAN	GELS_HUMAN	2.7931	28	53	616	531	-0.733582	TGAQELLRVLR	EPAHLMSLFGGKPMIIYK	0	3309.81	662.969	5	5919.61	-0.29322	1.14403
F3-E3	detected	H4_HUMAN	H2B1K_HUMAN	2.79167	36	31	69	88	-0.093093	DAVTYTEHAKR	STITSREIQTAVR	0	2774.43	555.893	5	2201.22	0.0701448	1.2976
F3-E3	detected	HS71A_HUMAN	HS71A_HUMAN	2.79167	18	49	343	302	-0.440429	IPKVQK	FEELCSDLFRSTLEPVEK	0	2933.52	734.387	4	4561.04	-0.457887	1.37036
F4-E4	detected	HSP7C_HUMAN	HSP7C_HUMAN	2.79167	20	47	343	302	-1.02146	IPKIQK	FEELNADLFRGTLDPVEK	1	2842.53	711.639	4	4843.78	-0.485588	1.38512
S2-E2	detected	H4_HUMAN	H2B1K_HUMAN	2.79167	38	29	69	88	-0.287282	DAVTYTEHAKR	STITSREIQTAVR	0	2774.43	694.615	4	2205.22	-0.312084	1.27979
S3-E3	detected	H4_HUMAN	H2B1K_HUMAN	2.79167	38	29	69	88	-0.115604	DAVTYTEHAKR	STITSREIQTAVR	0	2774.43	555.893	5	2186.42	-0.298926	0.857728
F4-E4	detected	FIBG_HUMAN	FIBG_HUMAN	2.78947	51	55	383	274	0.762173	ASTPNGYDNGIIWATWKTR	VELEDWNGRTSTADYAMFK	0	4406.07	882.222	5	5981.47	0.0173103	2.07752
F4-E4	detected	ABCBA_HUMAN	ACTH_HUMAN	2.78788	7	85	160	64	1.24599	LLGLAYPERRR	GILTLKYPIEHGIITNWDDMEK	4	3941.11	789.23	5	5903.68	-0.481336	1.32957
F2-E2	detected	ALDOA_HUMAN	ALDOA_HUMAN	2.78571	43	35	15	88	-0.550812	ELSDIAHRIVAPGK	ADDGRPFPQVIKSK	0	3085.67	618.14	5	3883.89	-0.211124	1.13551
S3-E3	detected	CATA_HUMAN	CATA_HUMAN	2.78571	29	49	469	481	-0.0417943	DAQIFIQKK	NFTEVHPDYGSHIQALLDK	3	3284.68	657.944	5	4386.51	-0.495953	0.978292
F4-E4	detected	ACTB_HUMAN	TAGL2_HUMAN	2.78378	39	64	192	161	0.783222	ILTERGYSFTTTAER	NFSDNQLQEGKNVIGLQMGTNR	1	4231.08	847.224	5	4873.27	0.0623912	1.56323
F4-E4	detected	ACTB_HUMAN	TAGL2_HUMAN	2.78378	36	67	192	161	0.293532	ILTERGYSFTTTAER	NFSDNQLQEGKNVIGLQMGTNR	0	4230.08	847.023	5	4883.93	0.127151	1.64187
F2-E2	detected	MYH9_HUMAN	MYH9_HUMAN	2.78261	14	50	904	1615	-0.269751	ARLTAK	LEMDLKDLEAHIDSANK	0	2623.36	525.68	5	3982.32	-0.121346	1.48935
F2-E2	HPA	MYH9_HUMAN	MYH9_HUMAN	2.78261	14	50	904	1615	-0.269751	ARLTAK	LEMDLKDLEAHIDSANK	0	2623.36	525.68	5	3982.32	-0.121346	1.48935
F4-E4	detected	ACTB_HUMAN	ACTB_HUMAN	2.78261	26	38	40	51	0.249671	HQGVMVGMGQK	DSYVGDEAQSKR	3	2536.18	635.052	4	1468.48	-0.378023	1.22879
S3-E3	detected	TRFL_HUMAN	TRFL_HUMAN	2.78261	21	43	261	696	-0.254807	FKDCHLAR	CSTSPLLEACEFLRK	0	2879.39	480.905	6	4006.42	-0.192346	1.30628
F2-E2	detected	ANM5_HUMAN	ACTH_HUMAN	2.78125	5	84	86	64	-3.538	LSPWIRPDSK	GILTLKYPIEHGIITNWDDMEK	0	3806.96	635.5	6	5964.71	0.779877	1.12723
F4-E4	detected	MYH9_HUMAN	MYL6_HUMAN	2.78125	25	64	1460	38	1.25958	YAEERDRAEAEAR	ALGQNPTNAEVLKVLGNPK	0	3550.82	711.171	5	3301.68	-0.0547911	1.12088
F4-E4	detected	TENS1_HUMAN	H2A2C_HUMAN	2.77778	11	39	1001	90	-4.30392	VAGVQAR	NDEELNKLLGK	1	1996.07	500.025	4	2487.41	-0.0656629	0.843243
F4-E4	detected	ILEU_HUMAN	ILEU_HUMAN	2.77419	25	61	194	255	-0.378397	TVKMMYQK	LHEWTKPENLDFIEVNVSLPRFK	1	3863	644.84	6	5205.38	-0.0812784	1.17896
E3-S3	detected	S10A8_HUMAN	S10A8_HUMAN	2.77273	28	33	85	37	-0.496446	KSHEESHKE	LLETECPQYIRK	0	2682.31	537.468	5	1032.35	-0.370019	1.0579
F3-E3	detected	TKT_HUMAN	TKT_HUMAN	2.77273	19	42	494	527	1.33108	VVLKSK	INIRVLDPFTIKPLDR	0	2605.57	522.122	5	4650.53	-0.298562	0.72445
F4-E4	detected	ML12A_HUMAN	MYL9_HUMAN	2.77273	21	40	164	152	0.150115	HGAKDKDD	GNFNYVEFTRILK	0	2508.24	628.067	4	3700.6	-0.283081	1.23493
F2-E2	detected	FIBB_HUMAN	FIBG_HUMAN	2.76923	26	46	200	135	3.36384	SILENLRSK	YLQEIYNSNNQKIVNLK	0	3162.71	791.686	4	4382.12	-0.539624	1.28716
F2-E2	detected	H2B1K_HUMAN	H4_HUMAN	2.76923	34	38	74	81	-0.25481	IAGEASRLAHYNK	TVTAMDVVYALKR	0	2918.54	487.431	6	4411.87	-0.143047	0.906015
F3-E3	detected	TLN1_HUMAN	TLN1_HUMAN	2.76923	27	45	2131	2007	0.139584	TVKAVEDEATK	EGTETFADHREGILK	0	2915.45	584.098	5	2510.25	-0.313891	1.08926
F3-E3	detected	HS71A_HUMAN	HS71A_HUMAN	2.76923	10	62	259	50	1.46622	AVRR	LIGDAAKNQVALNPQNTVFDAK	0	2850.55	713.645	4	3352.02	-0.0152883	1.65011
F3-E3	detected	ALBU_HUMAN	ALBU_HUMAN	2.76923	20	52	230	342	-0.218318	FGERAFK	NYAEAKDVFLGMFLYEYAR	0	3176.54	795.143	4	6841.54	-0.826856	1.3258
F3-E3	HPA	TLN1_HUMAN	TLN1_HUMAN	2.76923	27	45	2131	2007	0.139584	TVKAVEDEATK	EGTETFADHREGILK	0	2915.45	584.098	5	2510.25	-0.313891	1.08926
F4-E4	detected	ACTN1_HUMAN	ACTN1_HUMAN	2.76923	29	43	87	48	1.47771	VHKISNVNK	AGTQIENIEEDFRDGLK	0	2995.54	600.115	5	3703.95	0.249356	1.66253
F4-E4	detected	ALBU_HUMAN	ALBU_HUMAN	2.76923	42	30	427	438	0.199734	FQNALLVRYTK	KVPQVSTPTLVEVSR	0	3014.69	754.68	4	4466.2	-0.717398	1.21211
F4-E4	HPA	ACTN1_HUMAN	ACTN1_HUMAN	2.76923	29	43	87	48	1.47771	VHKISNVNK	AGTQIENIEEDFRDGLK	0	2995.54	600.115	5	3703.95	0.249356	1.66253
F3-E3	detected	S10A8_HUMAN	S10A9_HUMAN	2.76667	31	52	86	5	1.5352	SHEESHKE	MSQLERNIETIINTFHQYSVK	0	3555.71	712.149	5	6010.45	-0.637597	0.951538
F4-E4	detected	S10A8_HUMAN	S10A9_HUMAN	2.76667	30	53	86	5	0.358701	SHEESHKE	MSQLERNIETIINTFHQYSVK	0	3555.71	712.149	5	5935.44	-0.364205	1.14778
F2-E2	detected	BIN2_HUMAN	BIN2_HUMAN	2.76471	16	31	404	393	-0.0360684	RASIQR	TASEGSEQPKK	0	1913.99	479.505	4	385.044	-0.532936	1.44901
F2-E2	HPA	BIN2_HUMAN	BIN2_HUMAN	2.76471	16	31	404	393	-0.0360684	RASIQR	TASEGSEQPKK	0	1913.99	479.505	4	385.044	-0.532936	1.44901
F3-E3	detected	GDIR2_HUMAN	GDIR2_HUMAN	2.76471	9	38	197	165	-0.569539	KEWTE	GMLARGTYHNK	0	1961.94	491.492	4	1574.75	-1.03554	1.36675
F3-E3	detected	HPT_HUMAN	LKHA4_HUMAN	2.76471	14	33	229	74	-3.27121	QLVEIEK	YALGERQSYK	3	2083.09	521.779	4	2047.56	0.0582741	1.26822
F4-E4	detected	SMC3_HUMAN	CXCL7_HUMAN	2.76471	15	32	101	104	-1.24538	VIGAKK	ICLDPDAPRIK	0	1935.1	484.781	4	2040.79	-0.00994367	0.765096
F3-E3	detected	ANXA3_HUMAN	ANXA3_HUMAN	2.7619	26	32	30	59	2.77095	AIRGIGTDEK	EYQAAYGKELK	0	2381.23	596.315	4	2261.32	-0.535314	1.27006
F3-E3	detected	ANXA3_HUMAN	ANXA3_HUMAN	2.7619	25	33	30	59	-0.59067	AIRGIGTDEK	EYQAAYGKELK	0	2381.22	596.313	4	2292.88	-0.843881	1.25096
F3-E3	HPA	ANXA3_HUMAN	ANXA3_HUMAN	2.7619	26	32	30	59	2.77095	AIRGIGTDEK	EYQAAYGKELK	0	2381.23	596.315	4	2261.32	-0.535314	1.27006
F3-E3	HPA	ANXA3_HUMAN	ANXA3_HUMAN	2.7619	25	33	30	59	-0.59067	AIRGIGTDEK	EYQAAYGKELK	0	2381.22	596.313	4	2292.88	-0.843881	1.25096
F4-E4	detected	PERE_HUMAN	PERE_HUMAN	2.7619	34	24	433	687	-0.164413	DFLPLVLGKAR	DIFRANIYPR	0	2515.41	629.859	4	6069.65	-0.287928	0.902947
F3-E3	detected	HS90A_HUMAN	HS90A_HUMAN	2.76	18	51	566	633	1.42113	TKFENLCK	HLEINPDHSIIETLRQK	0	3104.61	621.93	5	3715.3	-0.0165314	1.16485
F3-E3	detected	VASP_HUMAN	VASP_HUMAN	2.76	20	49	276	258	-1.16092	KATQVGEK	SGGGGLMEEMNAMLARR	0	2662.3	666.581	4	4146.44	-0.038528	1.32788
F3-E3	detected	EZRI_HUMAN	EZRI_HUMAN	2.76	26	43	255	238	0.504399	FVIKPIDKK	IGFPWSEIRNISFNDK	0	3032.65	607.537	5	5469.32	0.331015	1.32415
F3-E3	HPA	VASP_HUMAN	VASP_HUMAN	2.76	20	49	276	258	-1.16092	KATQVGEK	SGGGGLMEEMNAMLARR	0	2662.3	666.581	4	4146.44	-0.038528	1.32788
F3-E3	HPA	EZRI_HUMAN	EZRI_HUMAN	2.76	26	43	255	238	0.504399	FVIKPIDKK	IGFPWSEIRNISFNDK	0	3032.65	607.537	5	5469.32	0.331015	1.32415
F4-E4	detected	ACTB_HUMAN	ACTB_HUMAN	2.75862	15	65	62	40	0.0408885	RGILTLK	HQGVMVGMGQKDSYVGDEAQSK	0	3173.6	635.727	5	3297.81	-0.200057	1.54012
F3-E3	detected	TRFL_HUMAN	TRFL_HUMAN	2.75	36	41	628	659	0.882819	LKQVLLHQQAK	NLLFNDNTECLARLHGK	0	3342.8	669.568	5	3588.29	-0.271826	1.46804
F3-E3	detected	ALDOA_HUMAN	ALDOA_HUMAN	2.75	41	36	15	88	0.862761	ELSDIAHRIVAPGK	ADDGRPFPQVIKSK	0	3085.67	515.286	6	3844.42	0.611975	1.48255
F3-E3	detected	FLNA_HUMAN	FLNA_HUMAN	2.75	42	57	774	842	-0.49821	VYGPGVAKTGLK	GAGSYTIMVLFADQATPTSPIRVK	1	3736.01	935.009	4	5666.33	-0.111653	1.36289
F3-E3	detected	TRFL_HUMAN	TRFL_HUMAN	2.75	25	96	659	553	0.59945	NLLFNDNTECLAR	CLAENAGDVAFVKDVTVLQNTDGNNNEAWAK	4	4954.34	991.874	5	6006.41	0.0517488	2.14186
F3-E3	detected	TLN1_HUMAN	TLN1_HUMAN	2.75	61	71	1321	1242	0.00422423	ALSTDPAAPNLKSQLAAAAR	LNEAAAGLNQAATELVQASRGTPQDLAR	0	4853.54	971.715	5	6178.66	0.0372269	1.68269
F3-E3	HPA	FLNA_HUMAN	FLNA_HUMAN	2.75	42	57	774	842	-0.49821	VYGPGVAKTGLK	GAGSYTIMVLFADQATPTSPIRVK	1	3736.01	935.009	4	5666.33	-0.111653	1.36289
F3-E3	HPA	TLN1_HUMAN	TLN1_HUMAN	2.75	61	71	1321	1242	0.00422423	ALSTDPAAPNLKSQLAAAAR	LNEAAAGLNQAATELVQASRGTPQDLAR	0	4853.54	971.715	5	6178.66	0.0372269	1.68269
F4-E4	detected	EF2_HUMAN	EF2_HUMAN	2.75	16	28	626	639	4.45679	QELKQR	YEWDVAEARK	0	2090.06	523.523	4	2147.46	-0.08946	0.685409
F4-E4	detected	H31_HUMAN	H2A2C_HUMAN	2.75	12	32	133	90	0.385184	GERA	NDEELNKLLGK	0	1726.89	432.729	4	2703.65	0.791965	1.16625
F4-E4	HPA	EF2_HUMAN	EF2_HUMAN	2.75	16	28	626	639	4.45679	QELKQR	YEWDVAEARK	0	2090.06	523.523	4	2147.46	-0.08946	0.685409
F3-E3	detected	ACTB_HUMAN	ACTB_HUMAN	2.74286	45	51	360	96	1.05242	QEYDESGPSIVHRK	VAPEEHPVLLTEAPLNPKANR	0	3962.03	661.346	6	3308.41	0.134697	1.30693
F3-E3	detected	ILEU_HUMAN	ILEU_HUMAN	2.74194	27	58	194	255	0.583105	TVKMMYQK	LHEWTKPENLDFIEVNVSLPRFK	1	3863	644.841	6	5232.36	0.18749	1.23081
F3-E3	detected	MOES_HUMAN	MOES_HUMAN	2.74074	45	29	524	538	0.77655	ALTSELANARDESK	KTANDMIHAENMR	0	3057.46	612.5	5	2779.51	-0.163655	1.57578
F3-E3	detected	BIP_HUMAN	BIP_HUMAN	2.74074	26	48	436	337	1.71366	LIPRNTVVPTK	STMKPVQKVLEDSDLK	0	3077.72	616.551	5	3317.51	0.0835109	1.62527
F3-E3	HPA	MOES_HUMAN	MOES_HUMAN	2.74074	45	29	524	538	0.77655	ALTSELANARDESK	KTANDMIHAENMR	0	3057.46	612.5	5	2779.51	-0.163655	1.57578
F4-E4	detected	MOES_HUMAN	MOES_HUMAN	2.74074	44	30	401	412	0.371068	EALLQASRDQK	KTQEQLALEMAELTAR	0	3112.62	623.531	5	4641.08	-0.137395	1.34875
F4-E4	HPA	MOES_HUMAN	MOES_HUMAN	2.74074	44	30	401	412	0.371068	EALLQASRDQK	KTQEQLALEMAELTAR	0	3112.62	623.531	5	4641.08	-0.137395	1.34875
F2-E2	detected	ACTB_HUMAN	ACTB_HUMAN	2.73913	27	36	40	51	0.587265	HQGVMVGMGQK	DSYVGDEAQSKR	3	2536.18	635.053	4	1486.42	-0.39451	1.25828
F2-E2	detected	MYH9_HUMAN	MYH9_HUMAN	2.73913	23	40	1484	1484	-0.305829	ALEEAMEQK	ALEEAMEQKAELER	3	2705.29	677.329	4	3242.44	0.223648	1.43158
F2-E2	HPA	MYH9_HUMAN	MYH9_HUMAN	2.73913	23	40	1484	1484	-0.305829	ALEEAMEQK	ALEEAMEQKAELER	3	2705.29	677.329	4	3242.44	0.223648	1.43158
F3-E3	detected	LDHA_HUMAN	LDHA_HUMAN	2.73913	23	40	318	306	0.272118	KSADTLWGIQK	VTLTSEEEARLK	0	2644.41	662.109	4	3624.58	-0.187237	1.17895
F4-E4	detected	ML12A_HUMAN	ML12A_HUMAN	2.73913	25	38	164	150	0.14254	HGAKDKDD	KGNFNYIEFTRILK	0	2650.35	531.077	5	3292.48	-0.198915	0.792395
F4-E4	detected	ACTB_HUMAN	ACTH_HUMAN	2.73529	37	56	29	63	-0.274562	AVFPSIVGRPR	RGILTLKYPIEHGIITNWDDMEK	0	3963.12	661.527	6	5534.99	-0.273897	1.14135
F4-E4	detected	MYH9_HUMAN	MYL6_HUMAN	2.73529	45	48	721	82	-2.07312	YEILTPNSIPKGFMDGK	DQGTYEDYVEGLRVFDK	1	3966.9	794.387	5	6621.8	-0.191989	1.42676
F3-E3	detected	ALBU_HUMAN	ALBU_HUMAN	2.73333	17	24	544	549	0.639166	ERQIK	KQTALVELVK	0	1824.08	457.028	4	1910.44	-0.46944	0.823069
F4-E4	detected	HS71A_HUMAN	HSP7C_HUMAN	2.73077	10	61	259	50	-0.0974347	AVRR	LIGDAAKNQVAMNPTNTVFDAK	0	2841.49	711.38	4	3284.86	-0.446225	1.74459
F4-E4	detected	H2B1K_HUMAN	H4_HUMAN	2.73077	33	38	74	81	0.117506	IAGEASRLAHYNK	TVTAMDVVYALKR	1	2919.55	487.598	6	4265.57	0.207421	1.128
F2-E2	detected	S10A8_HUMAN	S10A8_HUMAN	2.72727	27	33	85	37	0.364345	KSHEESHKE	LLETECPQYIRK	0	2682.31	537.469	5	1071.89	-0.342111	1.24264
F3-E3	detected	S10A8_HUMAN	S10A8_HUMAN	2.72727	29	31	85	37	1.22567	KSHEESHKE	LLETECPQYIRK	0	2682.31	448.059	6	989.961	-0.0160445	1.15473
F3-E3	detected	ANX11_HUMAN	ANX11_HUMAN	2.72727	15	45	451	256	-1.72236	DRTLIR	SELSGNFEKTILALMK	0	2576.4	645.106	4	6078.02	-0.486849	1.32237
F4-E4	detected	TALDO_HUMAN	TALDO_HUMAN	2.72727	13	47	124	72	-1.12044	RLIELYK	LGGSQEDQIKNAIDK	0	2572.38	644.103	4	4028.64	-0.125666	2.28383
F4-E4	detected	ABCBA_HUMAN	ACTH_HUMAN	2.72727	7	83	160	64	1.74437	LLGLAYPERRR	GILTLKYPIEHGIITNWDDMEK	4	3941.11	789.23	5	5921.22	-0.524665	1.42716
F4-E4	detected	ACTB_HUMAN	ACTH_HUMAN	2.72727	35	55	29	64	0.0796941	AVFPSIVGRPR	GILTLKYPIEHGIITNWDDMEK	0	3807.02	635.51	6	5945.71	-0.228165	1.63021
F3-E3	detected	VINC_HUMAN	VINC_HUMAN	2.72222	20	29	319	309	1.2141	REILGTCK	VGELCAGKER	0	2117.07	530.276	4	1726.89	-0.350907	1.21771
F4-E4	detected	OAS2_HUMAN	SMD1_HUMAN	2.72222	15	34	556	49	1.63538	KLKPK	NREPVQLETLSIR	0	2190.29	548.579	4	2118.98	0.109603	1.15987
F4-E4	detected	ALBU_HUMAN	ALBU_HUMAN	2.72222	22	27	230	373	0.679836	FGERAFK	LAKTYETTLEK	0	2173.14	544.293	4	2443.74	-0.308329	1.11929
F4-E4	detected	ALBU_HUMAN	ALBU_HUMAN	2.72222	21	28	230	373	-0.561923	FGERAFK	LAKTYETTLEK	0	2173.14	544.292	4	2459.21	-0.714489	1.4706
F4-E4	detected	CO3_HUMAN	CO3_HUMAN	2.72222	14	35	498	149	0.253164	GRLLK	IFTVNHKLLPVGR	0	2102.28	526.578	4	2977.31	-0.0128941	1.13643
F4-E4	detected	EZRI_HUMAN	EZRI_HUMAN	2.72	25	43	255	238	0.812584	FVIKPIDKK	IGFPWSEIRNISFNDK	1	3033.65	759.421	4	5492.08	-0.0707286	1.52838
F4-E4	HPA	EZRI_HUMAN	EZRI_HUMAN	2.72	25	43	255	238	0.812584	FVIKPIDKK	IGFPWSEIRNISFNDK	1	3033.65	759.421	4	5492.08	-0.0707286	1.52838
E3-S3	detected	S10A8_HUMAN	S10A8_HUMAN	2.71429	23	34	86	37	-0.518714	SHEESHKE	LLETECPQYIRK	0	2554.21	639.56	4	1420.51	-0.0734587	1.20862
F3-E3	detected	VIME_HUMAN	H31_HUMAN	2.71429	12	26	156	55	-0.1082	ELRR	YQKSTELLIR	0	1846.04	462.518	4	1786.34	-0.268764	0.97794
F3-E3	detected	CYTA_HUMAN	CYTA_HUMAN	2.71429	14	43	57	31	0.761681	VRAGDNK	TNETYGKLEAVQYK	0	2425.23	607.314	4	1934.93	-1.06185	1.54239
F3-E3	detected	TRFL_HUMAN	TRFL_HUMAN	2.71429	32	44	628	659	-1.28585	LKQVLLHQQAK	NLLFNDNTECLARLHGK	0	3342.79	558.14	6	3553.83	-0.50909	1.29312
F3-E3	detected	CATA_HUMAN	CATA_HUMAN	2.71429	28	48	469	481	0.871981	DAQIFIQKK	NFTEVHPDYGSHIQALLDK	3	3284.69	822.179	4	4376.27	-0.227517	1.72696
F3-E3	detected	NAA15_HUMAN	ACTH_HUMAN	2.71429	11	65	290	64	0.106333	GLVPRR	GILTLKYPIEHGIITNWDDMEK	1	3306.76	827.698	4	4910.12	-0.333283	1.25892
F4-E4	detected	ILEU_HUMAN	ILEU_HUMAN	2.70968	19	65	194	255	4.03657	TVKMMYQK	LHEWTKPENLDFIEVNVSLPRFK	0	3862.01	773.409	5	5205.99	-0.495526	1.2698
F3-E3	detected	TRFL_HUMAN	TRFL_HUMAN	2.70833	14	51	261	696	-1.80717	FKDCHLAR	CSTSPLLEACEFLRK	0	2879.38	720.853	4	4053.72	-0.106187	1.15422
F4-E4	detected	TRFL_HUMAN	TRFL_HUMAN	2.70833	21	44	261	696	-1.65749	FKDCHLAR	CSTSPLLEACEFLRK	0	2879.38	480.904	6	3982.26	0.0233948	1.4186
S3-E3	detected	TRFL_HUMAN	TRFL_HUMAN	2.70833	18	47	261	696	-1.15323	FKDCHLAR	CSTSPLLEACEFLRK	1	2880.39	577.085	5	4011.04	-0.201223	1.23491
S4-E4	detected	TRFL_HUMAN	TRFL_HUMAN	2.70833	20	45	261	696	1.67423	FKDCHLAR	CSTSPLLEACEFLRK	0	2879.39	576.886	5	4071.08	-0.304199	1.5024
F3-E3	detected	HBD_HUMAN	HBB_HUMAN	2.70732	28	83	134	68	-1.16292	VVAGVANALAHK	VLGAFSDGLAHLDNLKGTFATLSELHCDK	3	4289.22	858.852	5	5581.77	-0.308087	1.60332
F4-E4	detected	HBD_HUMAN	HBB_HUMAN	2.70732	30	81	134	68	2.60126	VVAGVANALAHK	VLGAFSDGLAHLDNLKGTFATLSELHCDK	3	4289.24	858.855	5	5593.32	-0.304768	1.74164
F2-E2	detected	GDIR2_HUMAN	GDIR2_HUMAN	2.70588	9	37	197	165	0.365733	KEWTE	GMLARGTYHNK	0	1961.94	491.493	4	1581.06	-0.910348	1.77154
F2-E2	detected	COR1A_HUMAN	COF1_HUMAN	2.70588	28	18	234	22	-1.66758	ILTTGFSR	KSSTPEEVK	0	1921.01	481.26	4	2062.51	-0.356077	1.57902
F3-E3	detected	COR1A_HUMAN	COF1_HUMAN	2.70588	25	21	234	22	-1.9625	ILTTGFSR	KSSTPEEVK	0	1921.01	481.26	4	2054	-0.0487436	1.32511
F3-E3	HPA	C2D1A_HUMAN	FLNA_HUMAN	2.70588	11	35	0	77	-0.97897	MHKR	LIALLEVLSQKK	0	1948.16	488.048	4	3557.56	-0.110871	0.97304
F4-E4	detected	ACTB_HUMAN	ACTH_HUMAN	2.70588	32	60	29	63	0.336152	AVFPSIVGRPR	RGILTLKYPIEHGIITNWDDMEK	0	3963.12	661.527	6	5455.09	-0.159714	1.34841
F4-E4	detected	TRFL_HUMAN	TRFL_HUMAN	2.70455	28	91	659	553	-0.000572088	NLLFNDNTECLAR	CLAENAGDVAFVKDVTVLQNTDGNNNEAWAK	3	4953.33	991.673	5	6000.58	0.209013	1.58114
F4-E4	detected	MOES_HUMAN	MOES_HUMAN	2.7037	45	28	524	538	0.257141	ALTSELANARDESK	KTANDMIHAENMR	0	3057.46	612.5	5	2778.73	-0.432216	0.70754
F4-E4	detected	CLH1_HUMAN	CLH1_HUMAN	2.7037	34	39	87	64	0.158345	TLQIFNIEMKSK	RPISADSAIMNPASK	1	3032.59	759.154	4	4533.53	0.0498332	1.58173
F4-E4	HPA	MOES_HUMAN	MOES_HUMAN	2.7037	45	28	524	538	0.257141	ALTSELANARDESK	KTANDMIHAENMR	0	3057.46	612.5	5	2778.73	-0.432216	0.70754
F2-E2	detected	H2B1K_HUMAN	H4_HUMAN	2.7	16	38	74	81	0.118321	IAGEASR	TVTAMDVVYALKR	0	2192.16	549.048	4	4787.8	-0.256331	0.97448
F3-E3	detected	S10A8_HUMAN	S10A9_HUMAN	2.7	34	47	86	5	0.288635	SHEESHKE	MSQLERNIETIINTFHQYSVK	0	3555.71	593.625	6	6032.53	-0.404545	1.30881
F3-E3	detected	CATG_HUMAN	CATG_HUMAN	2.69767	45	71	132	195	-0.191822	AQEGLRPGTLCTVAGWGR	AAFKGDSGGPLLCNNVAHGIVSYGK	1	4484.23	748.379	6	4920.86	-0.448426	1.82572
F3-E3	detected	PLF4_HUMAN	PLF4_HUMAN	2.69565	10	52	97	46	0.203389	KLLES	TTSQVRPRHITSLEVIK	0	2576.47	516.3	5	2617.51	-0.358514	1.31201
F3-E3	detected	S10A9_HUMAN	S10A9_HUMAN	2.69565	16	46	39	55	-0.790055	ELVRK	NEKVIEHIMEDLDTNADK	0	2780.4	696.107	4	4095.52	-0.572582	1.86179
F3-E3	HPA	S10A9_HUMAN	S10A9_HUMAN	2.69565	16	46	39	55	-0.790055	ELVRK	NEKVIEHIMEDLDTNADK	0	2780.4	696.107	4	4095.52	-0.572582	1.86179
F4-E4	detected	COR1A_HUMAN	COR1A_HUMAN	2.69565	29	33	451	440	0.506468	LDRLEETVQAK	LQATVQELQKR	0	2637.45	528.497	5	2842.25	-0.193807	1.35249
F4-E4	detected	ML12A_HUMAN	ML12A_HUMAN	2.69565	23	39	164	150	0.35153	HGAKDKDD	KGNFNYIEFTRILK	0	2650.35	663.595	4	3289.45	0.15596	1.63888
F4-E4	detected	AP3D1_HUMAN	ANXA6_HUMAN	2.69565	13	49	450	375	0.482604	AIRK	AMKGLGTDEDTIIDIITHR	0	2608.4	522.688	5	4671.32	-0.0779107	0.842878
S2-E2	detected	TRFL_HUMAN	TRFL_HUMAN	2.69565	20	42	261	696	0.750361	FKDCHLAR	CSTSPLLEACEFLRK	0	2879.39	480.906	6	4065.56	-0.4839	0.68967
F3-E3	detected	TPM4_HUMAN	TPM4_HUMAN	2.69231	17	18	126	125	0.470041	YEEVAR	KYEEVAR	3	1670.83	418.714	4	728.016	-0.259862	0.80004
F3-E3	detected	HS71A_HUMAN	HSP7C_HUMAN	2.69231	10	60	259	50	0.922117	AVRR	LIGDAAKNQVAMNPTNTVFDAK	0	2841.49	711.381	4	3281.87	-0.441185	1.373
F3-E3	detected	CAPG_HUMAN	CAPG_HUMAN	2.69231	25	45	192	113	-2.6316	DLALAIRDSER	GLKYQEGGVESAFHK	0	2930.48	587.103	5	3749.42	-0.0791525	1.54113
F3-E3	detected	ALBU_HUMAN	ALBU_HUMAN	2.69231	40	30	427	438	-0.257634	FQNALLVRYTK	KVPQVSTPTLVEVSR	0	3014.69	754.68	4	4331.37	-0.594943	1.79402
F3-E3	detected	MYH9_HUMAN	MYL6_HUMAN	2.69231	17	53	1465	64	0.102491	DRAEAEAR	VLDFEHFLPMLQTVAKNK	0	3069.57	614.921	5	5738.37	-0.13909	1.4792
F4-E4	detected	TLN1_HUMAN	TLN1_HUMAN	2.69231	28	42	2131	2007	0.0570394	TVKAVEDEATK	EGTETFADHREGILK	0	2915.45	584.098	5	2501.64	-0.0405919	0.979915
F4-E4	detected	CXCL7_HUMAN	CXCL7_HUMAN	2.69231	41	29	104	48	0.605444	ICLDPDAPRIK	GKEESLDSDLYAELR	0	3044.51	609.91	5	4787.09	0.786243	0.644123
F4-E4	HPA	TLN1_HUMAN	TLN1_HUMAN	2.69231	28	42	2131	2007	0.0570394	TVKAVEDEATK	EGTETFADHREGILK	0	2915.45	584.098	5	2501.64	-0.0405919	0.979915
S3-E3	detected	H2B1K_HUMAN	H4_HUMAN	2.69231	35	35	74	81	0.826854	IAGEASRLAHYNK	TVTAMDVVYALKR	0	2918.55	730.644	4	4315.37	-0.240077	1.01406
F3-E3	detected	TRFL_HUMAN	TRFL_HUMAN	2.68966	35	43	278	23	0.493404	SVNGKEDAIWNLLR	RSVQWCAVSQPEATK	0	3383.71	846.934	4	5051.05	0.03049	1.32765
F4-E4	detected	TRFL_HUMAN	TRFL_HUMAN	2.68966	32	46	278	23	-0.179409	SVNGKEDAIWNLLR	RSVQWCAVSQPEATK	0	3383.7	846.933	4	4992.52	-0.0900311	1.14637
F4-E4	detected	S10A8_HUMAN	S10A9_HUMAN	2.68966	25	53	78	5	0.580114	MGVAAHKK	MSQLERNIETIINTFHQYSVK	0	3414.76	683.958	5	5758.51	-0.303905	1.29421
F4-E4	HPA	PRAME_HUMAN	TLN1_HUMAN	2.6875	15	28	313	138	2.12844	LDQLLR	KEEITGTLRK	3	1942.13	486.539	4	1697.65	-0.2766	1.12059
F3-E3	detected	CKAP5_HUMAN	CXCL7_HUMAN	2.68421	14	37	546	86	-3.81739	APAAK	GTHCNQVEVIATLK	3	2037.06	510.272	4	2850.93	-0.23157	1.41611
F3-E3	detected	TGFB1_HUMAN	TGFB1_HUMAN	2.68421	19	32	297	305	-3.17493	QLYIDFRK	DLGWKWIHEPK	0	2513.31	629.336	4	4703.63	0.366234	1.38638
F4-E4	detected	TLN1_HUMAN	TLN1_HUMAN	2.68421	24	27	148	138	-1.04622	DKTLLRDEK	KEEITGTLRK	0	2314.28	579.578	4	1473.44	-0.0100524	1.29257
F4-E4	HPA	TLN1_HUMAN	TLN1_HUMAN	2.68421	24	27	148	138	-1.04622	DKTLLRDEK	KEEITGTLRK	0	2314.28	579.578	4	1473.44	-0.0100524	1.29257
F3-E3	detected	ML12A_HUMAN	MYL9_HUMAN	2.68182	21	38	164	152	0.338168	HGAKDKDD	GNFNYVEFTRILK	0	2508.24	628.067	4	3714.27	0.209255	0.908436
F3-E3	detected	ML12A_HUMAN	ML12A_HUMAN	2.68182	29	30	164	151	-0.422353	HGAKDKDD	GNFNYIEFTRILK	0	2522.25	505.458	5	3940	-0.662058	0.567745
F4-E4	detected	PGK1_HUMAN	PGK1_HUMAN	2.68	32	35	324	276	3.15921	YAEAVTRAK	NGVKITLPVDFVTADK	0	2747.49	687.881	4	4282.94	0.161531	1.24963
F3-E3	detected	APOA2_HUMAN	APOA1_HUMAN	2.67742	31	52	52	231	-1.05452	VKSPELQAEAK	AKPALEDLRQGLLPVLESFK	0	3445.91	690.19	5	5389.8	-0.0688938	1.2531
F4-E4	detected	TLN1_HUMAN	VINC_HUMAN	2.67742	19	64	855	36	1.64643	KLLSAAK	AIPDLTAPVAAVQAAVSNLVRVGK	0	3112.84	623.575	5	7240.69	0.0105064	1.62464
F3-E3	detected	HBG2_HUMAN	HBG1_HUMAN	2.67647	40	51	134	78	0.302835	MVTGVASALSSRYH	HLDDLKGTFAQLSELHCDK	0	3727.81	746.569	5	5100.95	-0.517604	1.68259
F4-E4	detected	ACTB_HUMAN	ACTH_HUMAN	2.67647	34	57	29	63	0.156341	AVFPSIVGRPR	RGILTLKYPIEHGIITNWDDMEK	0	3963.12	661.527	6	5470.43	-0.522634	1.09778
F4-E4	detected	FLNA_HUMAN	FLNA_HUMAN	2.67568	38	61	284	356	-1.82029	ARAYGPGIEPTGNMVK	VTVLFAGQHIAKSPFEVYVDK	1	4032.09	1009.03	4	4931.07	0.212152	1.57973
F4-E4	HPA	FLNA_HUMAN	FLNA_HUMAN	2.67568	38	61	284	356	-1.82029	ARAYGPGIEPTGNMVK	VTVLFAGQHIAKSPFEVYVDK	1	4032.09	1009.03	4	4931.07	0.212152	1.57973
F2-E2	detected	MYH9_HUMAN	MYH9_HUMAN	2.675	31	76	1754	1731	0.025446	KANLQIDQINTDLNLER	IAQLEEELEEEQGNTELINDRLK	0	4733.4	947.687	5	5961.36	-0.579484	1.51868
F2-E2	HPA	MYH9_HUMAN	MYH9_HUMAN	2.675	31	76	1754	1731	0.025446	KANLQIDQINTDLNLER	IAQLEEELEEEQGNTELINDRLK	0	4733.4	947.687	5	5961.36	-0.579484	1.51868
F2-E2	detected	S10A8_HUMAN	S10A8_HUMAN	2.66667	25	31	86	37	0.101074	SHEESHKE	LLETECPQYIRK	0	2554.21	511.85	5	1439.42	-0.445985	0.800997
F3-E3	detected	S10A8_HUMAN	S10A8_HUMAN	2.66667	28	28	86	37	1.44275	SHEESHKE	LLETECPQYIRK	0	2554.22	511.85	5	1345.59	-0.492307	1.0626
F3-E3	detected	ALBU_HUMAN	ALBU_HUMAN	2.66667	22	26	563	427	-0.367435	ATKEQLK	FQNALLVRYTK	0	2192.23	439.453	5	2568.5	-0.468739	0.826777
F3-E3	detected	IQGA1_HUMAN	IQGA1_HUMAN	2.66667	18	38	1223	1084	1.16321	RNLGSIAK	SLNIKTDPVDIYK	0	2386.32	597.588	4	3497.24	-0.206183	1.06367
F3-E3	detected	ARP2_HUMAN	ARP2_HUMAN	2.66667	20	20	389	367	1.75746	LGVTVR	DKDNFWMTR	0	1878.94	470.743	4	4084.73	-0.167556	1.72548
F3-E3	detected	HS71A_HUMAN	HS71A_HUMAN	2.66667	18	46	343	302	1.56686	IPKVQK	FEELCSDLFRSTLEPVEK	0	2933.53	734.389	4	4545	0.132974	0.9219
F3-E3	detected	TRFE_HUMAN	TRFE_HUMAN	2.66667	30	50	454	476	1.17821	SASDLTWDNLK	TAGWNIPMGLLYNKINHCR	3	3517.73	704.553	5	5673.86	0.334031	1.56259
F3-E3	detected	TLN1_HUMAN	TLN1_HUMAN	2.66667	57	71	1321	1242	0.652402	ALSTDPAAPNLKSQLAAAAR	LNEAAAGLNQAATELVQASRGTPQDLAR	0	4853.54	971.716	5	6223.07	0.0434801	1.43429
F3-E3	HPA	IQGA1_HUMAN	IQGA1_HUMAN	2.66667	18	38	1223	1084	1.16321	RNLGSIAK	SLNIKTDPVDIYK	0	2386.32	597.588	4	3497.24	-0.206183	1.06367
F3-E3	HPA	TLN1_HUMAN	TLN1_HUMAN	2.66667	57	71	1321	1242	0.652402	ALSTDPAAPNLKSQLAAAAR	LNEAAAGLNQAATELVQASRGTPQDLAR	0	4853.54	971.716	5	6223.07	0.0434801	1.43429
F4-E4	detected	PLCB2_HUMAN	TLN1_HUMAN	2.66667	11	53	871	870	-2.1485	AGAR	MVEAAKGAAAHPDSEEQQQR	0	2549.2	638.307	4	839.958	-0.659661	1.38505
F4-E4	detected	CO3_HUMAN	CO3_HUMAN	2.66667	12	36	498	149	0.708624	GRLLK	IFTVNHKLLPVGR	0	2102.29	421.464	5	3037.17	-0.178608	1.24923
F4-E4	detected	ACTB_HUMAN	ACTB_HUMAN	2.66667	31	65	192	96	-0.575318	ILTERGYSFTTTAER	VAPEEHPVLLTEAPLNPKANR	1	4063.12	813.631	5	4131.79	-0.0253148	1.23075
F4-E4	detected	HS71A_HUMAN	HS71A_HUMAN	2.66667	20	44	343	302	0.424338	IPKVQK	FEELCSDLFRSTLEPVEK	0	2933.52	587.712	5	4563.98	-0.00768986	0.942392
F4-E4	detected	RPN1_HUMAN	RPN1_HUMAN	2.66667	38	42	112	90	-2.08038	FFTVKLPVALDPGAK	GEDEEENNLEVRETK	0	3415.71	684.149	5	5248.17	-0.231712	1.65766
F4-E4	detected	EZRI_HUMAN	EZRI_HUMAN	2.66667	22	42	255	238	-2.46777	FVIKPIDK	IGFPWSEIRNISFNDK	1	2905.55	582.117	5	5953.3	-0.287867	1.38044
F4-E4	HPA	DUS1L_HUMAN	TLN1_HUMAN	2.66667	11	53	350	870	-2.1485	AGAR	MVEAAKGAAAHPDSEEQQQR	0	2549.2	638.307	4	839.958	-0.659661	1.38505
F4-E4	HPA	EZRI_HUMAN	EZRI_HUMAN	2.66667	22	42	255	238	-2.46777	FVIKPIDK	IGFPWSEIRNISFNDK	1	2905.55	582.117	5	5953.3	-0.287867	1.38044
S2-E2	detected	TRFL_HUMAN	TRFL_HUMAN	2.66667	20	44	261	696	0.68894	FKDCHLAR	CSTSPLLEACEFLRK	0	2879.39	576.885	5	4017.7	-0.239069	1.62905
S3-E3	detected	H4_HUMAN	H2B1K_HUMAN	2.66667	39	25	69	88	-0.12637	DAVTYTEHAKR	STITSREIQTAVR	0	2774.43	694.615	4	2228.33	-0.357222	1.63807
S4-E4	detected	H4_HUMAN	H2B1K_HUMAN	2.66667	38	26	69	88	0.187626	DAVTYTEHAKR	STITSREIQTAVR	0	2774.43	694.615	4	2208.7	-0.430501	1.37477
F3-E3	detected	PLF4_HUMAN	PLF4_HUMAN	2.65714	57	36	63	46	1.16934	AGPHCPTAQLIATLKNGR	TTSQVRPRHITSLEVIK	0	3892.13	649.695	6	3771.08	-0.204121	1.51448
F4-E4	detected	WBP2_HUMAN	ACTH_HUMAN	2.65625	6	79	47	64	0.311221	KGTVYLTPYR	GILTLKYPIEHGIITNWDDMEK	1	3806.98	762.403	5	5989.9	-0.399945	1.23047
F3-E3	detected	KPYM_HUMAN	KPYM_HUMAN	2.65517	35	42	116	189	1.51967	GPEIRTGLIK	GADFLVTEVENGGSLGSKK	0	3013.61	603.73	5	4646.43	0.0908566	1.06186
F4-E4	detected	TRFL_HUMAN	TRFL_HUMAN	2.65517	36	41	278	23	-0.63627	SVNGKEDAIWNLLR	RSVQWCAVSQPEATK	0	3383.7	846.933	4	5042.9	-0.316844	1.06834
F4-E4	detected	S10A9_HUMAN	S10A9_HUMAN	2.65517	26	51	44	5	-0.832115	DLQNFLKK	MSQLERNIETIINTFHQYSVK	0	3578.85	716.778	5	7171.95	-0.150402	1.25105
F4-E4	HPA	S10A9_HUMAN	S10A9_HUMAN	2.65517	26	51	44	5	-0.832115	DLQNFLKK	MSQLERNIETIINTFHQYSVK	0	3578.85	716.778	5	7171.95	-0.150402	1.25105
F3-E3	detected	RL35A_HUMAN	HSP7C_HUMAN	2.65385	10	59	16	50	3.37805	RGLR	LIGDAAKNQVAMNPTNTVFDAK	0	2841.5	711.383	4	3266.5	-0.167984	1.7058
F3-E3	detected	H2B1K_HUMAN	H4_HUMAN	2.65385	34	35	74	81	0.527768	IAGEASRLAHYNK	TVTAMDVVYALKR	0	2918.55	584.716	5	4348	0.0667952	0.877333
F4-E4	detected	MYH9_HUMAN	MYH9_HUMAN	2.65385	19	50	1213	1081	3.51335	ANLEKAK	KEEELQAALARVEEEAAQK	0	2937.55	735.395	4	4069.55	-0.283696	1.41402
F4-E4	HPA	MYH9_HUMAN	MYH9_HUMAN	2.65385	19	50	1213	1081	3.51335	ANLEKAK	KEEELQAALARVEEEAAQK	0	2937.55	735.395	4	4069.55	-0.283696	1.41402
S2-E2	detected	ALBU_HUMAN	ALBU_HUMAN	2.65385	42	27	427	438	0.673666	FQNALLVRYTK	KVPQVSTPTLVEVSR	0	3014.69	603.946	5	4469.54	-0.315131	0.411981
S4-E4	detected	H2B1K_HUMAN	H4_HUMAN	2.65385	35	34	74	81	-0.101027	IAGEASRLAHYNK	TVTAMDVVYALKR	0	2918.54	584.716	5	4293.81	-0.339332	1.45672
F2-E2	detected	AP3D1_HUMAN	ANXA6_HUMAN	2.65217	12	49	450	375	0.0346897	AIRK	AMKGLGTDEDTIIDIITHR	0	2608.4	522.687	5	4765.35	-0.167349	0.770696
F3-E3	detected	ML12A_HUMAN	ML12A_HUMAN	2.65217	25	36	164	150	0.968555	HGAKDKDD	KGNFNYIEFTRILK	0	2650.35	531.078	5	3295.34	-0.0281653	0.936976
F3-E3	detected	CAP1_HUMAN	S10A8_HUMAN	2.65217	10	51	0	37	0.0707844	MADMQNLVER	LLETECPQYIRK	3	2766.35	692.595	4	3526.83	-0.575013	1.40217
F3-E3	detected	MYH9_HUMAN	MYH9_HUMAN	2.65217	14	47	1411	1416	-1.13884	LEKTK	TRLQQELDDLLVDLDHQR	0	2847.51	712.884	4	5364.28	-0.604801	1.08499
F3-E3	HPA	MYH11_HUMAN	MYH9_HUMAN	2.65217	14	47	1418	1416	-1.13884	LEKTK	TRLQQELDDLLVDLDHQR	0	2847.51	712.884	4	5364.28	-0.604801	1.08499
F4-E4	detected	LDHA_HUMAN	LDHA_HUMAN	2.65217	21	40	318	306	-0.95569	KSADTLWGIQK	VTLTSEEEARLK	0	2644.4	662.108	4	3602.69	0.270038	1.34604
F4-E4	detected	CAMP_HUMAN	CAMP_HUMAN	2.65217	29	32	132	119	2.90091	FALLGDFFRK	GSFDISCDKDNKR	0	2777.37	556.481	5	4753.01	-0.156355	1.38048
F3-E3	detected	KAD2_HUMAN	ACTN4_HUMAN	2.65	15	38	182	522	1.02953	ALKIR	QLEAIDQLHLEYAKR	0	2449.38	490.884	5	3336.46	-0.303049	1.3122
F3-E3	detected	ACTN4_HUMAN	ACTN4_HUMAN	2.65	16	37	451	522	0.208402	ALIRK	QLEAIDQLHLEYAKR	0	2449.38	490.883	5	3383.83	-0.010123	0.907972
F3-E3	detected	RS25_HUMAN	RS25_HUMAN	2.65	21	32	53	67	-1.55306	ATYDKLCK	LITPAVVSERLK	0	2346.29	470.266	5	3547.39	-0.124616	1.16659
F4-E4	detected	GELS_HUMAN	ACTB_HUMAN	2.65	49	57	170	19	-1.21497	GGVASGFKHVVPNEVVVQR	AGFAGDDAPRAVFPSIVGRPR	1	4158.2	694.041	6	4435.3	-0.347636	1.10565
F3-E3	detected	LDHB_HUMAN	LDHA_HUMAN	2.64706	29	16	151	6	-1.62731	LSGLPKHR	DQLIYNLLK	3	2037.17	510.3	4	3173.54	0.45288	0.921066
F4-E4	detected	COR1A_HUMAN	COF1_HUMAN	2.64706	28	17	234	22	0.17729	ILTTGFSR	KSSTPEEVK	0	1921.02	481.261	4	2060.58	-0.0811894	1.53227
F4-E4	detected	XRCC6_HUMAN	XRCC6_HUMAN	2.64706	19	26	464	517	-0.819127	AIVEKLR	RLGSLVDEFK	0	2014.16	504.546	4	3685.04	-0.608725	1.58715
F4-E4	detected	VINC_HUMAN	VINC_HUMAN	2.64706	44	46	640	521	-0.821492	LGATAEKAAAVGTANK	GLVAEGHRLANVMMGPYR	0	3465.79	867.456	4	4151.94	-0.564516	1.89222
F4-E4	detected	ILEU_HUMAN	ILEU_HUMAN	2.64516	22	60	194	255	-1.40026	TVKMMYQK	LHEWTKPENLDFIEVNVSLPRFK	1	3862.99	773.606	5	5203.64	0.180728	1.84905
F3-E3	detected	ALBU_HUMAN	ALBU_HUMAN	2.64286	19	18	237	222	-1.15552	AWAVAR	LKCASLQK	0	1642.9	411.731	4	2038.18	-0.489273	1.64508
F3-E3	detected	TRFL_HUMAN	TRFL_HUMAN	2.64286	32	42	628	659	3.55472	LKQVLLHQQAK	NLLFNDNTECLARLHGK	0	3342.81	836.71	4	3559.02	-0.495318	1.46207
F4-E4	detected	PARP1_HUMAN	CAMP_HUMAN	2.64286	10	27	950	131	0.348292	GLGK	RFALLGDFFR	3	1625.9	407.483	4	4137.63	-0.415807	1.23996
F2-E2	detected	ACTB_HUMAN	ACTH_HUMAN	2.63636	35	52	29	64	0.159856	AVFPSIVGRPR	GILTLKYPIEHGIITNWDDMEK	0	3807.02	635.51	6	5986.27	-0.24784	1.17079
F4-E4	detected	MYH9_HUMAN	MYH9_HUMAN	2.63333	39	40	1182	1192	3.1413	THEAQIQEMRQK	QKHSQAVEELAEQLEQTK	0	3616.8	724.368	5	3199.5	-0.614974	1.11182
F4-E4	detected	S10A8_HUMAN	S10A9_HUMAN	2.63333	33	46	86	5	-0.79605	SHEESHKE	MSQLERNIETIINTFHQYSVK	0	3555.7	593.624	6	6011.9	-0.525138	1.18498
F4-E4	HPA	MYH9_HUMAN	MYH9_HUMAN	2.63333	39	40	1182	1192	3.1413	THEAQIQEMRQK	QKHSQAVEELAEQLEQTK	0	3616.8	724.368	5	3199.5	-0.614974	1.11182
F2-E2	detected	CAZA2_HUMAN	CAZA2_HUMAN	2.63158	17	33	87	122	0.737255	FLDPKNR	TSVETALRAYVK	0	2249.22	563.312	4	3788.46	0.0541513	1.26378
F3-E3	detected	ITB3_HUMAN	ITB3_HUMAN	2.63158	24	26	756	763	0.583473	FEEERAR	AKWDTANNPLYK	0	2379.16	476.84	5	2637	-0.373392	0.645629
F3-E3	detected	1433B_HUMAN	1433B_HUMAN	2.63158	15	35	58	44	0.264178	RSSWR	NLLSVAYKNVVGAR	0	2217.21	555.311	4	4022.09	1.14289	0.813153
F3-E3	HPA	ITB3_HUMAN	ITB3_HUMAN	2.63158	24	26	756	763	0.583473	FEEERAR	AKWDTANNPLYK	0	2379.16	476.84	5	2637	-0.373392	0.645629
F4-E4	detected	ACTN4_HUMAN	ACTN4_HUMAN	2.62963	18	53	176	194	-0.093161	KTAPYK	DGLAFNALIHRHRPELIEYDK	0	3236.71	648.349	5	3580.81	-0.040316	1.39298
F2-E2	detected	MYH9_HUMAN	MYH9_HUMAN	2.625	14	28	1130	1135	1.17789	AEKQK	RDLGEELEALK	0	1898.01	475.511	4	2469.25	-0.118733	1.08272
F2-E2	HPA	MYH11_HUMAN	MYH11_HUMAN	2.625	14	28	1137	1142	1.17789	AEKQK	RDLGEELEALK	0	1898.01	475.511	4	2469.25	-0.118733	1.08272
F3-E3	detected	H4_HUMAN	H2B1K_HUMAN	2.625	35	28	69	88	0.19853	DAVTYTEHAKR	STITSREIQTAVR	0	2774.43	694.615	4	2211.88	-0.619473	0.8999
F3-E3	detected	MYH9_HUMAN	MYH9_HUMAN	2.625	14	28	1130	1135	4.35337	AEKQK	RDLGEELEALK	0	1898.02	475.512	4	2448.43	0.154359	0.966852
F3-E3	detected	HS90A_HUMAN	HS90A_HUMAN	2.625	23	19	339	436	-0.0305103	ALLFVPRR	KFYEQFSK	0	2070.14	518.543	4	3611.17	-0.00271786	1.20109
F3-E3	detected	HS71A_HUMAN	HS71A_HUMAN	2.625	19	44	343	302	0.671502	IPKVQK	FEELCSDLFRSTLEPVEK	0	2933.52	587.712	5	4551.07	-0.342925	1.06701
F3-E3	detected	DJC13_HUMAN	ACTH_HUMAN	2.625	7	77	109	64	4.20494	ITGRRYNCYK	GILTLKYPIEHGIITNWDDMEK	2	3941	657.841	6	5898.48	0.669607	1.40272
F3-E3	detected	GALK1_HUMAN	ACTH_HUMAN	2.625	11	73	287	64	-0.7984	RTAQAAAALR	GILTLKYPIEHGIITNWDDMEK	0	3636.91	910.234	4	5939.35	0.757549	1.41951
F3-E3	HPA	MYH11_HUMAN	MYH11_HUMAN	2.625	14	28	1137	1142	4.35337	AEKQK	RDLGEELEALK	0	1898.02	475.512	4	2448.43	0.154359	0.966852
F4-E4	detected	TLN1_HUMAN	TLN1_HUMAN	2.625	14	28	148	138	2.14176	DKTLLR	KEEITGTLRK	0	1942.13	486.539	4	1697.65	-0.213835	1.12059
F4-E4	detected	MYH9_HUMAN	MYH9_HUMAN	2.625	15	27	1130	1135	0.249073	AEKQK	RDLGEELEALK	0	1898.01	475.51	4	2464.59	-0.288402	1.10688
F4-E4	detected	MMRN1_HUMAN	MMRN1_HUMAN	2.625	28	35	670	677	1.74201	EAIVIRK	KIENLTSAVNSLNFIIK	0	2754.61	689.659	4	5312.85	0.181107	0.999112
F4-E4	HPA	MYH11_HUMAN	MYH11_HUMAN	2.625	15	27	1137	1142	0.249073	AEKQK	RDLGEELEALK	0	1898.01	475.51	4	2464.59	-0.288402	1.10688
S2-E2	detected	H4_HUMAN	H2B1K_HUMAN	2.625	33	30	69	88	1.31464	DAVTYTEHAKR	STITSREIQTAVR	0	2774.43	555.894	5	2192.49	-0.0179645	0.994197
S3-E3	detected	H4_HUMAN	H2B1K_HUMAN	2.625	34	29	69	88	-0.742268	DAVTYTEHAKR	STITSREIQTAVR	0	2774.43	555.893	5	2217.67	-0.25034	1.08823
S4-E4	detected	H4_HUMAN	H2B1K_HUMAN	2.625	36	27	69	88	0.358649	DAVTYTEHAKR	STITSREIQTAVR	0	2774.43	555.894	5	2195.69	-0.441253	1.69139
F3-E3	detected	TLN1_HUMAN	TLN1_HUMAN	2.62162	45	52	825	870	0.322377	QARILAQATSDLVNAIK	MVEAAKGAAAHPDSEEQQQR	0	3987.02	798.412	5	3915.45	-0.0573988	1.41811
F3-E3	HPA	TLN1_HUMAN	TLN1_HUMAN	2.62162	45	52	825	870	0.322377	QARILAQATSDLVNAIK	MVEAAKGAAAHPDSEEQQQR	0	3987.02	798.412	5	3915.45	-0.0573988	1.41811
F4-E4	detected	FLNA_HUMAN	FLNA_HUMAN	2.62162	32	65	284	356	3.37579	ARAYGPGIEPTGNMVK	VTVLFAGQHIAKSPFEVYVDK	0	4031.11	807.23	5	4934.28	-0.318719	2.10816
F4-E4	HPA	FLNA_HUMAN	FLNA_HUMAN	2.62162	32	65	284	356	3.37579	ARAYGPGIEPTGNMVK	VTVLFAGQHIAKSPFEVYVDK	0	4031.11	807.23	5	4934.28	-0.318719	2.10816
F3-E3	detected	ACTB_HUMAN	ACTB_HUMAN	2.62069	16	60	62	40	-1.08122	RGILTLK	HQGVMVGMGQKDSYVGDEAQSK	0	3173.59	635.726	5	3273.96	-0.187601	1.61636
F3-E3	detected	TRFL_HUMAN	TRFL_HUMAN	2.62069	33	43	278	23	2.01581	SVNGKEDAIWNLLR	RSVQWCAVSQPEATK	0	3383.71	846.935	4	5049.55	-0.672999	1.13445
F3-E3	detected	PERE_HUMAN	PERE_HUMAN	2.61905	31	24	433	687	0.315612	DFLPLVLGKAR	DIFRANIYPR	0	2515.41	504.089	5	6091.43	-0.334044	0.558584
F4-E4	detected	FIBA_HUMAN	FIBB_HUMAN	2.61905	31	79	217	164	-0.948627	DRQHLPLIK	DNENVVNEYSSELEKHQLYIDETVNSNIPTNLR	0	5018.5	1004.71	5	5948.06	0.672594	1.87512
F4-E4	detected	ACTB_HUMAN	ACTH_HUMAN	2.61765	33	56	29	63	0.180841	AVFPSIVGRPR	RGILTLKYPIEHGIITNWDDMEK	1	3964.12	992.038	4	5531.47	-0.485672	1.59811
F3-E3	detected	H2A2C_HUMAN	H2A2C_HUMAN	2.61538	20	14	31	37	-0.522507	VHRLLR	KGNYAER	0	1652.92	414.238	4	615.023	-0.0378502	0.621189
F3-E3	detected	CXCL7_HUMAN	CXCL7_HUMAN	2.61538	37	31	104	48	0.851929	ICLDPDAPRIK	GKEESLDSDLYAELR	0	3044.51	762.136	4	4819.93	-0.384159	1.47792
F3-E3	HPA	RGS3_HUMAN	S10A9_HUMAN	2.61538	10	24	266	44	0.720349	TKHLK	DLQNFLKK	0	1653.96	414.497	4	2624.64	-0.267675	0.74383
F4-E4	detected	H2B1K_HUMAN	H4_HUMAN	2.61538	34	34	74	81	0.868666	IAGEASRLAHYNK	TVTAMDVVYALKR	0	2918.55	584.717	5	4243.63	-0.223188	1.14711
S2-E2	detected	ALBU_HUMAN	ALBU_HUMAN	2.61538	41	27	427	438	-0.547915	FQNALLVRYTK	KVPQVSTPTLVEVSR	0	3014.69	603.945	5	4456.33	-0.297035	1.30919
S2-E2	detected	ALBU_HUMAN	ALBU_HUMAN	2.61538	43	25	427	438	-0.559367	FQNALLVRYTK	KVPQVSTPTLVEVSR	0	3014.69	603.945	5	4484.85	-0.261019	1.39518
S3-E3	detected	ALBU_HUMAN	ALBU_HUMAN	2.61538	42	26	427	438	0.306307	FQNALLVRYTK	KVPQVSTPTLVEVSR	0	3014.69	603.946	5	4329.52	-0.245157	0.610877
S4-E4	detected	H2B1K_HUMAN	H4_HUMAN	2.61538	32	36	74	81	1.57241	IAGEASRLAHYNK	TVTAMDVVYALKR	0	2918.55	584.717	5	4260.93	-0.165361	0.875142
F2-E2	detected	ALBU_HUMAN	ALBU_HUMAN	2.61111	16	31	563	427	2.77822	ATKEQLK	FQNALLVRYTK	0	2192.24	549.067	4	2599.27	0.00720874	1.64571
F2-E2	detected	MYH9_HUMAN	MYH9_HUMAN	2.6087	14	46	904	1615	0.506499	ARLTAK	LEMDLKDLEAHIDSANK	0	2623.37	525.68	5	3998.94	0.100573	1.33518
F2-E2	HPA	MYH9_HUMAN	MYH9_HUMAN	2.6087	14	46	904	1615	0.506499	ARLTAK	LEMDLKDLEAHIDSANK	0	2623.37	525.68	5	3998.94	0.100573	1.33518
F3-E3	detected	LDHA_HUMAN	LDHA_HUMAN	2.6087	20	40	318	306	-1.96359	KSADTLWGIQK	VTLTSEEEARLK	1	2645.41	530.088	5	3610.03	-0.0362733	1.16718
F3-E3	detected	ACTN1_HUMAN	ACTN1_HUMAN	2.6087	19	41	495	479	-2.08775	EALERTEK	ICDQWDNLGALTQKR	0	2815.39	704.854	4	3724.74	0.44837	1.54949
F3-E3	detected	LMNA_HUMAN	MYH9_HUMAN	2.6087	7	53	115	1416	4.3064	ELKAR	TRLQQELDDLLVDLDHQR	2	2847.52	712.888	4	5322.21	-0.0354013	1.40832
F3-E3	HPA	ACTN1_HUMAN	ACTN1_HUMAN	2.6087	19	41	495	479	-2.08775	EALERTEK	ICDQWDNLGALTQKR	0	2815.39	704.854	4	3724.74	0.44837	1.54949
F3-E3	HPA	PALS1_HUMAN	MYH9_HUMAN	2.6087	7	53	259	1416	4.3064	IEKAR	TRLQQELDDLLVDLDHQR	2	2847.52	712.888	4	5322.21	-0.0354013	1.40832
F4-E4	detected	ACTB_HUMAN	ACTB_HUMAN	2.6087	25	35	40	51	-2.11357	HQGVMVGMGQK	DSYVGDEAQSKR	3	2536.17	635.051	4	1452.81	-0.862243	0.972463
F2-E2	detected	CATA_HUMAN	CATA_HUMAN	2.60714	24	49	469	481	1.53334	DAQIFIQKK	NFTEVHPDYGSHIQALLDK	3	3284.69	822.179	4	4441.87	-0.678673	0.97603
F3-E3	detected	B1AK88_HUMAN	B1AK88_HUMAN	2.60714	24	49	245	211	-0.351592	LVEDMENKIR	SGSGTMNLGGSLTRQMEK	1	3123.52	781.887	4	3813.8	-0.166629	1.44228
F2-E2	detected	ACTB_HUMAN	ACTB_HUMAN	2.60606	22	64	29	40	0.536213	AVFPSIVGRPR	HQGVMVGMGQKDSYVGDEAQSK	0	3571.77	715.361	5	3743.2	-0.744207	1.92136
F3-E3	detected	ABCBA_HUMAN	ACTH_HUMAN	2.60606	8	78	160	64	2.31668	LLGLAYPERRR	GILTLKYPIEHGIITNWDDMEK	4	3941.12	657.86	6	5907.49	-0.187745	1.19295
F4-E4	detected	GAK_HUMAN	ACTH_HUMAN	2.60606	7	79	165	64	-2.47544	QKPPIIHRDLK	GILTLKYPIEHGIITNWDDMEK	3	3941.11	789.23	5	5938.44	0.270853	1.34509
S2-E2	detected	ACTB_HUMAN	ACTH_HUMAN	2.60606	29	57	29	64	0.918479	AVFPSIVGRPR	GILTLKYPIEHGIITNWDDMEK	0	3807.02	762.412	5	5940.06	-0.555909	1.3586
F2-E2	detected	S10A8_HUMAN	S10A8_HUMAN	2.6	19	33	78	37	0.483919	MGVAAHKK	LLETECPQYIRK	0	2413.26	604.323	4	1752.69	-0.257507	1.23776
F2-E2	detected	PMGE_HUMAN	PGAM1_HUMAN	2.6	10	42	114	91	-0.836437	LWRR	HYGGLTGLNKAETAAK	0	2283.22	571.813	4	2204.83	-0.793752	1.46917
F2-E2	detected	S10A9_HUMAN	S10A8_HUMAN	2.6	22	30	44	37	-4.35848	DLQNFLKK	LLETECPQYIRK	0	2577.35	645.345	4	3926.77	-1.27547	1.66496
F3-E3	detected	UBA1_HUMAN	UBA1_HUMAN	2.6	20	32	883	870	-0.924939	SKLIAGK	AENYDIPSADRHK	0	2254.17	564.549	4	1700.94	-0.250988	1.24724
F3-E3	detected	S10A8_HUMAN	S10A9_HUMAN	2.6	27	51	86	5	1.19319	SHEESHKE	MSQLERNIETIINTFHQYSVK	0	3555.71	712.149	5	5943.61	-0.984373	1.63073
F4-E4	detected	G6PI_HUMAN	G6PI_HUMAN	2.6	21	31	363	455	-0.00955583	YITKSGTR	SPEDLERLLPHK	0	2381.27	477.261	5	3096.56	0.506652	1.05343
F4-E4	detected	TAGL2_HUMAN	A0A087WWU8_HUMAN	2.6	29	36	5	105	0.262764	GPAYGLSREVQQK	MELQEIQLKEAK	0	2914.52	729.638	4	3492.67	0.0562836	1.74794
F4-E4	detected	ACTB_HUMAN	TPM4_HUMAN	2.6	19	33	327	55	0.907189	IKIIAPPER	RIQLVEEELDR	0	2458.39	615.606	4	3826.4	0.173994	1.268
F4-E4	HPA	G6PI_HUMAN	G6PI_HUMAN	2.6	21	31	363	455	-0.00955583	YITKSGTR	SPEDLERLLPHK	0	2381.27	477.261	5	3096.56	0.506652	1.05343
F4-E4	detected	ANM5_HUMAN	ACTH_HUMAN	2.59375	4	79	86	64	-3.37503	LSPWIRPDSK	GILTLKYPIEHGIITNWDDMEK	0	3806.96	635.5	6	5906.55	-0.0916765	1.27884
F4-E4	detected	MOES_HUMAN	MOES_HUMAN	2.59259	43	27	524	538	1.0447	ALTSELANARDESK	KTANDMIHAENMR	0	3057.46	612.5	5	2794.15	-0.375329	1.23645
F4-E4	detected	ANXA5_HUMAN	ANXA5_HUMAN	2.59259	28	42	19	27	-2.34496	ADAETLRK	AMKGLGTDEESILTLLTSR	0	2960.54	741.143	4	5631.21	0.245862	1.81067
F4-E4	HPA	MOES_HUMAN	MOES_HUMAN	2.59259	43	27	524	538	1.0447	ALTSELANARDESK	KTANDMIHAENMR	0	3057.46	612.5	5	2794.15	-0.375329	1.23645
F2-E2	detected	FIBA_HUMAN	FIBA_HUMAN	2.59091	27	30	250	226	0.460475	ALTDMPQMR	MKPVPDLVPGNFK	0	2526.28	632.577	4	5089.19	-0.635244	1.1778
F4-E4	detected	ML12A_HUMAN	ML12A_HUMAN	2.59091	27	30	164	151	0.682091	HGAKDKDD	GNFNYIEFTRILK	0	2522.26	505.459	5	3914.99	-0.561421	0.663309
F3-E3	detected	GDIR2_HUMAN	GDIR2_HUMAN	2.58824	10	34	197	165	-1.90484	KEWTE	GMLARGTYHNK	0	1961.94	491.492	4	1559.22	-0.340172	1.18259
F4-E4	detected	HPT_HUMAN	LKHA4_HUMAN	2.58824	14	30	229	74	-1.96481	QLVEIEK	YALGERQSYK	3	2083.09	521.78	4	2059.31	-0.0157252	1.07682
F4-E4	detected	ACTB_HUMAN	ACTH_HUMAN	2.58824	32	56	29	63	-0.408424	AVFPSIVGRPR	RGILTLKYPIEHGIITNWDDMEK	0	3963.12	661.527	6	5439.21	-0.418383	1.30112
F3-E3	detected	KPYM_HUMAN	KPYM_HUMAN	2.58621	28	47	116	189	2.14947	GPEIRTGLIK	GADFLVTEVENGGSLGSKK	0	3013.61	754.411	4	4650.68	-0.244146	1.30841
F3-E3	detected	PLCB2_HUMAN	TLN1_HUMAN	2.58333	11	51	871	870	1.15408	AGAR	MVEAAKGAAAHPDSEEQQQR	0	2549.21	510.849	5	838.549	-0.741632	1.22621
F3-E3	HPA	DUS1L_HUMAN	TLN1_HUMAN	2.58333	11	51	350	870	1.15408	AGAR	MVEAAKGAAAHPDSEEQQQR	0	2549.21	510.849	5	838.549	-0.741632	1.22621
F4-E4	detected	RL11_HUMAN	CH10_HUMAN	2.57895	11	38	79	81	1.90346	AEEILEK	VVLDDKDYFLFR	3	2371.24	593.816	4	5093.59	0.373315	0.843743
F4-E4	detected	TCPB_HUMAN	CH10_HUMAN	2.57895	7	42	83	81	3.35857	VLVDMSR	VVLDDKDYFLFR	0	2371.23	593.815	4	5109.15	-0.321583	0.739406
F3-E3	detected	CXCL7_HUMAN	CXCL7_HUMAN	2.57692	38	29	104	48	-0.446059	ICLDPDAPRIK	GKEESLDSDLYAELR	0	3044.51	609.909	5	4781.88	0.118491	1.02682
F4-E4	detected	H2B1K_HUMAN	H4_HUMAN	2.57692	29	38	74	81	-0.373767	IAGEASRLAHYNK	TVTAMDVVYALKR	0	2918.54	487.431	6	4360.16	0.03801	1.47794
F4-E4	detected	ALBU_HUMAN	ALBU_HUMAN	2.57692	41	26	427	438	-0.033027	FQNALLVRYTK	KVPQVSTPTLVEVSR	1	3015.69	604.146	5	4454.8	-0.512748	0.724551
F4-E4	detected	RAD50_HUMAN	MYL6_HUMAN	2.57692	8	59	816	64	-2.82913	LQGIDLDR	VLDFEHFLPMLQTVAKNK	3	3069.62	768.413	4	5732.86	-0.225296	1.71255
F4-E4	detected	ALBU_HUMAN	ALBU_HUMAN	2.57692	22	45	230	342	0.0885928	FGERAFK	NYAEAKDVFLGMFLYEYAR	0	3176.54	795.143	4	6848.36	0.226951	1.12035
S3-E3	detected	H2B1K_HUMAN	H4_HUMAN	2.57692	29	38	74	81	-0.310352	IAGEASRLAHYNK	TVTAMDVVYALKR	0	2918.54	487.431	6	4267.15	-0.20301	0.833662
S4-E4	detected	H2B1K_HUMAN	H4_HUMAN	2.57692	32	35	74	81	0.706708	IAGEASRLAHYNK	TVTAMDVVYALKR	0	2918.55	487.432	6	4270.07	-0.0892959	0.963622
F2-E2	detected	ACTB_HUMAN	ACTH_HUMAN	2.57576	27	58	29	64	1.85614	AVFPSIVGRPR	GILTLKYPIEHGIITNWDDMEK	0	3807.03	762.412	5	6103.87	-0.563285	1.1653
F3-E3	detected	VAS1_HUMAN	ACTH_HUMAN	2.57576	11	74	461	64	-0.987981	GPTISLTQIV	GILTLKYPIEHGIITNWDDMEK	0	3636.91	910.234	4	5907.63	-0.0459807	1.15785
F3-E3	detected	ACTB_HUMAN	ACTH_HUMAN	2.57576	35	50	29	64	-1.10816	AVFPSIVGRPR	GILTLKYPIEHGIITNWDDMEK	0	3807.01	635.51	6	5949.35	-0.45213	1.19872
F2-E2	detected	S10A9_HUMAN	S10A8_HUMAN	2.57143	12	24	39	86	2.56158	ELVRK	SHEESHKE	0	1648.82	413.213	4	369.147	0.0409208	1.32917
F2-E2	detected	CYTA_HUMAN	CYTA_HUMAN	2.57143	14	40	57	31	0.466266	VRAGDNK	TNETYGKLEAVQYK	0	2425.22	607.313	4	1962.08	-0.0633067	1.54713
F2-E2	detected	ALDOA_HUMAN	ALDOA_HUMAN	2.57143	40	32	15	88	0.110629	ELSDIAHRIVAPGK	ADDGRPFPQVIKSK	0	3085.67	618.141	5	3867.16	-0.41141	1.2933
F3-E3	detected	IQGA1_HUMAN	IQGA1_HUMAN	2.57143	15	39	1223	1084	2.77231	RNLGSIAK	SLNIKTDPVDIYK	0	2386.33	597.589	4	3550.7	-0.585625	1.48515
F3-E3	detected	B1AK88_HUMAN	B1AK88_HUMAN	2.57143	21	51	245	211	0.507549	LVEDMENKIR	SGSGTMNLGGSLTRQMEK	1	3123.52	781.887	4	3744.14	-0.10279	1.90089
F3-E3	HPA	IQGA1_HUMAN	IQGA1_HUMAN	2.57143	15	39	1223	1084	2.77231	RNLGSIAK	SLNIKTDPVDIYK	0	2386.33	597.589	4	3550.7	-0.585625	1.48515
F4-E4	detected	MYH9_HUMAN	MYH9_HUMAN	2.57143	10	26	1919	1923	0.464933	NKLR	RGDLPFVVPR	0	1707.99	428.005	4	2639.36	-0.0578854	1.25113
F3-E3	detected	S10A8_HUMAN	S10A8_HUMAN	2.56522	29	30	85	37	-0.459918	KSHEESHKE	LLETECPQYIRKK	0	2810.4	703.607	4	729.864	-0.900907	1.76286
F4-E4	detected	LDHA_HUMAN	LDHA_HUMAN	2.56522	19	40	318	306	3.38574	KSADTLWGIQK	VTLTSEEEARLK	0	2644.42	529.89	5	3591.36	-0.073566	1.22634
F4-E4	detected	MYH9_HUMAN	MYH9_HUMAN	2.56522	14	45	904	1615	0.709113	ARLTAK	LEMDLKDLEAHIDSANK	0	2623.37	525.68	5	3952.54	-0.441301	1.17859
F4-E4	detected	AP3D1_HUMAN	ANXA6_HUMAN	2.56522	13	46	450	375	0.165669	AIRK	AMKGLGTDEDTIIDIITHR	0	2608.4	522.687	5	4655.72	-0.241907	1.23215
F4-E4	detected	AP3D1_HUMAN	ANXA6_HUMAN	2.56522	10	49	450	375	0.123688	AIRK	AMKGLGTDEDTIIDIITHR	0	2608.4	653.108	4	4695.43	-0.144978	1.06733
F4-E4	detected	MYH9_HUMAN	MYH9_HUMAN	2.56522	15	44	1411	1416	-0.754606	LEKTK	TRLQQELDDLLVDLDHQR	0	2847.51	712.884	4	5369.76	-0.227258	1.23849
F4-E4	HPA	MYH9_HUMAN	MYH9_HUMAN	2.56522	14	45	904	1615	0.709113	ARLTAK	LEMDLKDLEAHIDSANK	0	2623.37	525.68	5	3952.54	-0.441301	1.17859
F4-E4	HPA	MYH11_HUMAN	MYH9_HUMAN	2.56522	15	44	1418	1416	-0.754606	LEKTK	TRLQQELDDLLVDLDHQR	0	2847.51	712.884	4	5369.76	-0.227258	1.23849
F2-E2	HPA	PRAME_HUMAN	TLN1_HUMAN	2.5625	14	27	313	138	3.75709	LDQLLR	KEEITGTLRK	3	1942.13	486.539	4	1725.68	-0.221816	1.42947
F3-E3	detected	H31_HUMAN	H2A2C_HUMAN	2.5625	12	29	133	90	0.114447	GERA	NDEELNKLLGK	0	1726.89	432.729	4	2763.98	0.427235	1.43861
F4-E4	detected	BIP_HUMAN	BIP_HUMAN	2.5625	18	23	291	297	1.23169	EVEKAK	RALSSQHQAR	0	1879	470.758	4	377.398	-0.389488	1.29263
F4-E4	detected	EF2_HUMAN	EF2_HUMAN	2.5625	16	25	626	639	1.37338	QELKQR	YEWDVAEARK	0	2090.06	419.019	5	2153.67	0.0120326	1.23431
F4-E4	HPA	CCD66_HUMAN	EF2_HUMAN	2.5625	16	25	326	639	1.37338	QELQRK	YEWDVAEARK	0	2090.06	419.019	5	2153.67	0.0311925	1.23431
F4-E4	detected	HBD_HUMAN	HBB_HUMAN	2.56098	30	75	134	68	1.40771	VVAGVANALAHK	VLGAFSDGLAHLDNLKGTFATLSELHCDK	3	4289.23	715.879	6	5583.1	-0.17483	1.81875
F3-E3	detected	FLNA_HUMAN	FLNA_HUMAN	2.56	38	26	52	63	-1.5055	WCNEHLKCVSK	RIANLQTDLSDGLR	0	3054.51	611.909	5	3205.89	-0.683257	0.788988
F3-E3	detected	ACTN1_HUMAN	ACTN1_HUMAN	2.56	12	52	293	301	-0.22284	TIPWLENR	VPENTMHAMQQKLEDFR	3	3112.52	623.512	5	4929.77	-0.519627	1.07957
F3-E3	HPA	FLNA_HUMAN	FLNA_HUMAN	2.56	38	26	52	63	-1.5055	WCNEHLKCVSK	RIANLQTDLSDGLR	0	3054.51	611.909	5	3205.89	-0.683257	0.788988
F3-E3	HPA	ACTN1_HUMAN	ACTN1_HUMAN	2.56	12	52	293	301	-0.22284	TIPWLENR	VPENTMHAMQQKLEDFR	3	3112.52	623.512	5	4929.77	-0.519627	1.07957
F3-E3	detected	FLNB_HUMAN	TRFL_HUMAN	2.55556	9	37	678	302	-3.62854	APLK	SPKFQLFGSPSGQK	2	1960.06	491.023	4	2041.59	-0.572939	1.183
F3-E3	detected	CO3_HUMAN	CO3_HUMAN	2.55556	13	33	498	149	1.35534	GRLLK	IFTVNHKLLPVGR	0	2102.29	526.579	4	2983.51	0.147096	0.945449
F3-E3	detected	ANXA1_HUMAN	ANXA1_HUMAN	2.55556	18	51	288	318	-4.13088	GVGTRHK	MYGISLCQAILDETKGDYEK	1	3111.51	778.884	4	4346.82	-0.982779	1.35918
F3-E3	detected	B3AT_HUMAN	B3AT_HUMAN	2.55556	23	69	70	156	1.08889	NQELRWMEAAR	ALLLKHSHAGELEALGGVKPAVLTR	0	4006.17	668.703	6	4406.43	-0.309326	1.27448
F3-E3	detected	ANXA5_HUMAN	ANXA5_HUMAN	2.55556	25	44	19	27	1.51927	ADAETLRK	AMKGLGTDEESILTLLTSR	0	2960.55	741.146	4	5626.74	0.203742	1.65753
F3-E3	HPA	ANXA1_HUMAN	ANXA1_HUMAN	2.55556	18	51	288	318	-4.13088	GVGTRHK	MYGISLCQAILDETKGDYEK	1	3111.51	778.884	4	4346.82	-0.982779	1.35918
F4-E4	detected	BIP_HUMAN	BIP_HUMAN	2.55556	13	56	290	75	1.03378	REVEK	LIGDAAKNQLTSNPENTVFDAK	1	3029.55	758.396	4	3479.01	0.646587	1.56938
F3-E3	detected	S10A8_HUMAN	S10A9_HUMAN	2.55172	23	51	78	5	-1.52045	MGVAAHKK	MSQLERNIETIINTFHQYSVK	0	3414.75	683.957	5	5747.74	-0.455656	1.12062
F2-E2	detected	S10A8_HUMAN	S10A8_HUMAN	2.55	21	30	78	37	0.57445	MGVAAHKK	LLETECPQYIRK	0	2413.26	604.323	4	1769.22	-0.158345	1.20768
F2-E2	detected	MYH9_HUMAN	MYH9_HUMAN	2.55	24	27	1519	1528	0.154559	SVHELEKSK	RALEQQVEEMK	0	2439.24	610.818	4	1845.96	-1.24677	1.15121
F2-E2	HPA	MYH9_HUMAN	MYH9_HUMAN	2.55	24	27	1519	1528	0.154559	SVHELEKSK	RALEQQVEEMK	0	2439.24	610.818	4	1845.96	-1.24677	1.15121
F3-E3	detected	ACTN4_HUMAN	ACTN4_HUMAN	2.55	15	36	451	522	0.283385	ALIRK	QLEAIDQLHLEYAKR	0	2449.38	490.884	5	3367.87	0.11763	1.16416
F3-E3	detected	MYH9_HUMAN	MYH9_HUMAN	2.55	32	70	1754	1731	-0.409783	KANLQIDQINTDLNLER	IAQLEEELEEEQGNTELINDRLK	1	4734.4	947.887	5	5935.68	-0.231869	1.64121
F3-E3	HPA	MYH9_HUMAN	MYH9_HUMAN	2.55	32	70	1754	1731	-0.409783	KANLQIDQINTDLNLER	IAQLEEELEEEQGNTELINDRLK	1	4734.4	947.887	5	5935.68	-0.231869	1.64121
F4-E4	detected	ACTN4_HUMAN	ACTN4_HUMAN	2.55	14	37	451	522	-0.0375299	ALIRK	QLEAIDQLHLEYAKR	0	2449.38	490.883	5	3377.3	-0.252741	1.46894
F4-E4	detected	LCAP_HUMAN	ACTN4_HUMAN	2.55	9	42	744	522	0.334918	VPLKR	QLEAIDQLHLEYAKR	3	2449.38	613.353	4	3391.48	0.587649	1.59328
F4-E4	detected	SLMAP_HUMAN	GELS_HUMAN	2.55	10	41	757	616	-0.380567	TQTVLSELK	TGAQELLRVLR	3	2284.31	457.869	5	4180.28	-0.406129	1.53685
F4-E4	detected	ACTN4_HUMAN	ACTN1_HUMAN	2.55	14	37	451	503	-0.578932	ALIRK	LLETIDQLYLEYAKR	0	2490.42	499.091	5	5292.28	-0.791269	1.50409
F4-E4	HPA	MRP1_HUMAN	ACTN1_HUMAN	2.55	14	37	1443	503	-0.578932	ALLRK	LLETIDQLYLEYAKR	0	2490.42	499.091	5	5292.28	-0.791269	1.50409
F4-E4	detected	ILEU_HUMAN	ILEU_HUMAN	2.54839	23	56	194	255	-3.5218	TVKMMYQK	LHEWTKPENLDFIEVNVSLPRFK	0	3861.98	644.671	6	5222.7	0.0212252	1.15643
F2-E2	detected	ACTB_HUMAN	ACTH_HUMAN	2.54545	34	50	29	64	0.792854	AVFPSIVGRPR	GILTLKYPIEHGIITNWDDMEK	0	3807.02	635.511	6	6049.27	-0.179703	0.885953
F3-E3	detected	ANXA4_HUMAN	ANXA4_HUMAN	2.54286	53	36	10	26	4.42005	AASGFNAMEDAQTLRK	AMKGLGTDEDAIISVLAYR	1	3755.89	752.184	5	5932.9	-0.14744	1.25351
F3-E3	detected	MYH9_HUMAN	MYH9_HUMAN	2.54286	30	59	975	1677	-1.65808	KLEEEQIILEDQNCK	SMEAEMIQLQEELAAAERAK	1	4160.01	833.009	5	6196.66	-0.0800968	1.45552
F3-E3	HPA	MYH9_HUMAN	MYH9_HUMAN	2.54286	30	59	975	1677	-1.65808	KLEEEQIILEDQNCK	SMEAEMIQLQEELAAAERAK	1	4160.01	833.009	5	6196.66	-0.0800968	1.45552
F2-E2	detected	PLCB2_HUMAN	TLN1_HUMAN	2.54167	11	50	871	870	-0.154199	AGAR	MVEAAKGAAAHPDSEEQQQR	0	2549.2	510.848	5	823.341	-0.797035	0.982894
F2-E2	detected	H4_HUMAN	H2B1K_HUMAN	2.54167	36	25	69	88	0.645763	DAVTYTEHAKR	STITSREIQTAVR	0	2774.43	694.615	4	2227.61	-0.574213	1.99629
F2-E2	HPA	DUS1L_HUMAN	TLN1_HUMAN	2.54167	11	50	350	870	-0.154199	AGAR	MVEAAKGAAAHPDSEEQQQR	0	2549.2	510.848	5	823.341	-0.797035	0.982894
F3-E3	detected	H4_HUMAN	H2B1K_HUMAN	2.54167	33	28	69	88	0.66256	DAVTYTEHAKR	STITSREIQTAVR	0	2774.43	555.894	5	2237.18	-0.14352	1.10652
F3-E3	detected	ANXA1_HUMAN	ANXA1_HUMAN	2.54167	31	30	205	214	0.978387	ALYEAGERR	KGTDVNVFNTILTTR	0	2765.45	554.097	5	4330.34	-0.295495	1.2031
F3-E3	detected	EZRI_HUMAN	EZRI_HUMAN	2.54167	23	38	255	238	1.91189	FVIKPIDK	IGFPWSEIRNISFNDK	1	2905.56	582.12	5	5943.47	-0.395961	1.41627
F3-E3	HPA	ANXA1_HUMAN	ANXA1_HUMAN	2.54167	31	30	205	214	0.978387	ALYEAGERR	KGTDVNVFNTILTTR	0	2765.45	554.097	5	4330.34	-0.295495	1.2031
F3-E3	HPA	EZRI_HUMAN	EZRI_HUMAN	2.54167	23	38	255	238	1.91189	FVIKPIDK	IGFPWSEIRNISFNDK	1	2905.56	582.12	5	5943.47	-0.395961	1.41627
S2-E2	detected	TRFL_HUMAN	TRFL_HUMAN	2.54167	19	42	261	696	-0.4031	FKDCHLAR	CSTSPLLEACEFLRK	0	2879.39	576.885	5	4061.59	-0.0358335	1.35681
F3-E3	detected	ACTB_HUMAN	TAGL2_HUMAN	2.54054	35	59	192	161	0.289979	ILTERGYSFTTTAER	NFSDNQLQEGKNVIGLQMGTNR	0	4230.08	847.023	5	4881.51	-0.552015	1.93896
F2-E2	detected	ALBU_HUMAN	ALBU_HUMAN	2.53846	38	28	427	438	-0.906562	FQNALLVRYTK	KVPQVSTPTLVEVSR	0	3014.69	754.68	4	4518.07	-0.541283	1.39016
F3-E3	detected	H2A2C_HUMAN	H2A2C_HUMAN	2.53846	19	14	31	37	-0.0532723	VHRLLR	KGNYAER	0	1652.92	414.238	4	630.321	-0.172337	1.25767
F3-E3	detected	SEPT9_HUMAN	SEPT9_HUMAN	2.53846	24	42	327	339	-2.50363	SVQPTSEERIPK	TIEIKSITHDIEEK	0	3048.59	763.155	4	3192.3	-0.211631	1.50755
F3-E3	detected	ALBU_HUMAN	ALBU_HUMAN	2.53846	37	29	427	438	-2.35675	FQNALLVRYTK	KVPQVSTPTLVEVSR	0	3014.68	754.678	4	4348.75	-0.350252	1.25282
F3-E3	detected	MYH9_HUMAN	MYL6_HUMAN	2.53846	17	49	1465	64	0.487913	DRAEAEAR	VLDFEHFLPMLQTVAKNK	0	3069.57	614.922	5	5717.61	-0.554672	0.915284
F4-E4	detected	H2A2C_HUMAN	H2A2C_HUMAN	2.53846	17	16	31	37	-0.24476	VHRLLR	KGNYAER	0	1652.92	414.238	4	626.486	-0.1641	0.685935
F4-E4	detected	TPM4_HUMAN	TPM4_HUMAN	2.53846	16	17	126	125	0.429268	YEEVAR	KYEEVAR	3	1670.83	418.714	4	721.182	-0.634891	0.562444
F4-E4	detected	ITPR2_HUMAN	CAMP_HUMAN	2.53846	14	19	1802	159	-0.610209	KSEK	DFLRNLVPR	0	1642.91	411.736	4	2811.26	-0.296217	0.940576
F4-E4	detected	ALBU_HUMAN	ALBU_HUMAN	2.53846	41	25	427	438	0.208619	FQNALLVRYTK	KVPQVSTPTLVEVSR	0	3014.69	754.68	4	4322.76	-0.552172	1.29015
F2-E2	detected	CATA_HUMAN	CATA_HUMAN	2.53571	27	44	469	481	-2.76003	DAQIFIQKK	NFTEVHPDYGSHIQALLDK	3	3284.67	822.176	4	4426.33	-1.18484	1.64382
F3-E3	detected	TRFL_HUMAN	TRFL_HUMAN	2.53571	31	40	628	659	0.486183	LKQVLLHQQAK	NLLFNDNTECLARLHGK	0	3342.8	558.141	6	3538.5	-0.150262	1.44056
F3-E3	detected	TLN1_HUMAN	TLN1_HUMAN	2.53571	22	49	2017	2044	1.78389	EGILKTAK	LAQAAQSSVATITRLADVVK	0	2923.68	731.926	4	4826.31	0.152878	1.46992
F3-E3	HPA	TLN1_HUMAN	TLN1_HUMAN	2.53571	22	49	2017	2044	1.78389	EGILKTAK	LAQAAQSSVATITRLADVVK	0	2923.68	731.926	4	4826.31	0.152878	1.46992
F3-E3	detected	HS90A_HUMAN	HS90A_HUMAN	2.53333	10	28	358	347	1.03019	KNNIK	APFDLFENRK	0	1875	469.758	4	2541.05	0.201965	0.968033
F3-E3	detected	RPN1_HUMAN	RPN1_HUMAN	2.53333	38	38	112	90	1.26123	FFTVKLPVALDPGAK	GEDEEENNLEVRETK	0	3415.72	684.151	5	5259.45	0.317748	1.36666
F4-E4	detected	STXB2_HUMAN	STXB2_HUMAN	2.53333	20	56	226	556	1.32432	TRSQLLIMDR	ATEGKWEVLIGSSHILTPTR	0	3449.85	690.977	5	5253.73	-0.0678008	1.362
F3-E3	detected	GELS_HUMAN	GELS_HUMAN	2.52941	18	25	741	721	0.0579107	RTPITVVK	TEALTSAKR	0	1912.11	479.035	4	1517.02	-0.296221	1.2575
F3-E3	detected	CXCL7_HUMAN	CXCL7_HUMAN	2.52941	17	26	44	104	-2.43755	NLAKGK	ICLDPDAPRIK	0	1950.07	488.524	4	2131.07	-0.165311	1.11655
F3-E3	detected	VINC_HUMAN	VINC_HUMAN	2.52941	45	41	301	521	-3.42299	QILDEAGKVGELCAGK	GLVAEGHRLANVMMGPYR	1	3681.85	737.377	5	5193.46	-0.607432	1.98822
F3-E3	detected	ACTB_HUMAN	ACTH_HUMAN	2.52941	29	57	29	63	-1.02643	AVFPSIVGRPR	RGILTLKYPIEHGIITNWDDMEK	1	3964.12	992.037	4	5537.65	0.363348	1.30361
F4-E4	HPA	TAP26_HUMAN	COF1_HUMAN	2.52941	13	30	63	22	-4.14651	IQQSYKK	KSSTPEEVKK	0	2049.1	513.283	4	1531.56	-0.166511	0.762993
F3-E3	detected	FLNA_HUMAN	FLNA_HUMAN	2.52778	37	54	774	842	1.45382	VYGPGVAKTGLK	GAGSYTIMVLFADQATPTSPIRVK	0	3735.01	748.01	5	5656.86	0.113924	1.54435
F3-E3	HPA	FLNA_HUMAN	FLNA_HUMAN	2.52778	37	54	774	842	1.45382	VYGPGVAKTGLK	GAGSYTIMVLFADQATPTSPIRVK	0	3735.01	748.01	5	5656.86	0.113924	1.54435
F4-E4	detected	FLNA_HUMAN	FLNA_HUMAN	2.52778	38	53	774	842	-3.54446	VYGPGVAKTGLK	GAGSYTIMVLFADQATPTSPIRVK	0	3734.99	748.006	5	5633.14	0.0249784	1.23959
F4-E4	detected	FLNA_HUMAN	FLNA_HUMAN	2.52778	31	60	774	842	0.598305	VYGPGVAKTGLK	GAGSYTIMVLFADQATPTSPIRVK	0	3735.01	934.76	4	5670.09	-0.370057	1.24441
F4-E4	HPA	FLNA_HUMAN	FLNA_HUMAN	2.52778	38	53	774	842	-3.54446	VYGPGVAKTGLK	GAGSYTIMVLFADQATPTSPIRVK	0	3734.99	748.006	5	5633.14	0.0249784	1.23959
F4-E4	HPA	FLNA_HUMAN	FLNA_HUMAN	2.52778	31	60	774	842	0.598305	VYGPGVAKTGLK	GAGSYTIMVLFADQATPTSPIRVK	0	3735.01	934.76	4	5670.09	-0.370057	1.24441
F2-E2	detected	FIBG_HUMAN	FIBG_HUMAN	2.52632	44	52	383	274	-0.0339806	ASTPNGYDNGIIWATWKTR	VELEDWNGRTSTADYAMFK	0	4406.07	882.221	5	6018.45	-0.648111	2.23697
F4-E4	detected	MYH9_HUMAN	MYH9_HUMAN	2.52632	19	29	396	652	1.11919	VGRDYVQK	EQLAKLMATLR	0	2260.24	566.067	4	3473.82	-0.22021	0.973846
F4-E4	detected	TGFB1_HUMAN	TGFB1_HUMAN	2.52632	18	30	297	305	0.680013	QLYIDFRK	DLGWKWIHEPK	0	2513.32	503.672	5	4705.41	0.0435284	1.72367
F4-E4	HPA	MYH9_HUMAN	MYH9_HUMAN	2.52632	19	29	396	652	1.11919	VGRDYVQK	EQLAKLMATLR	0	2260.24	566.067	4	3473.82	-0.22021	0.973846
F4-E4	detected	S10A8_HUMAN	S10A9_HUMAN	2.525	56	45	0	5	0.399133	MLTELEKALNSIIDVYHK	MSQLERNIETIINTFHQYSVK	0	4690.42	782.743	6	8409.24	-0.489443	1.03926
F4-E4	detected	IQGA1_HUMAN	IQGA1_HUMAN	2.52381	17	36	1223	1084	1.18746	RNLGSIAK	SLNIKTDPVDIYK	0	2386.32	597.588	4	3534.96	-0.173481	0.89073
F4-E4	HPA	IQGA1_HUMAN	IQGA1_HUMAN	2.52381	17	36	1223	1084	1.18746	RNLGSIAK	SLNIKTDPVDIYK	0	2386.32	597.588	4	3534.96	-0.173481	0.89073
F3-E3	detected	ATPA_HUMAN	ATPA_HUMAN	2.52174	32	26	417	528	0.189588	VGSAAQTRAMK	ADGKISEQSDAK	0	2390.19	598.554	4	794.344	-0.0624745	1.52798
F3-E3	detected	ML12A_HUMAN	ML12A_HUMAN	2.52174	23	35	164	150	-1.09072	HGAKDKDD	KGNFNYIEFTRILK	0	2650.35	531.077	5	3289.98	-0.181648	1.5096
F3-E3	detected	LDHA_HUMAN	LDHA_HUMAN	2.52174	20	38	318	306	0.732539	KSADTLWGIQK	VTLTSEEEARLK	0	2644.41	529.889	5	3608.75	-0.376447	1.02672
F3-E3	detected	PSA7_HUMAN	PSA7_HUMAN	2.52174	21	37	205	214	1.4126	NIELAVMRR	DQSLKILNPEEIEK	0	2779.49	695.881	4	4826.45	-0.599011	1.92463
F4-E4	detected	S10A8_HUMAN	S10A8_HUMAN	2.52174	29	29	85	37	0.535221	KSHEESHKE	LLETECPQYIRKK	0	2810.4	563.088	5	714.786	-0.0887631	0.913248
F4-E4	detected	MYH9_HUMAN	MYH9_HUMAN	2.52174	15	43	1411	1416	-0.328577	LEKTK	TRLQQELDDLLVDLDHQR	0	2847.51	712.884	4	5351.95	0.0582723	1.10433
F4-E4	HPA	ENAH_HUMAN	MYH9_HUMAN	2.52174	15	43	568	1416	-0.328577	KELTK	TRLQQELDDLLVDLDHQR	0	2847.51	712.884	4	5351.95	0.0788684	1.10433
F2-E2	detected	EZRI_HUMAN	EZRI_HUMAN	2.52	19	44	255	238	-2.72101	FVIKPIDKK	IGFPWSEIRNISFNDK	0	3032.64	759.167	4	5562.91	-0.207598	1.13941
F2-E2	HPA	EZRI_HUMAN	EZRI_HUMAN	2.52	19	44	255	238	-2.72101	FVIKPIDKK	IGFPWSEIRNISFNDK	0	3032.64	759.167	4	5562.91	-0.207598	1.13941
S4-E4	detected	DJC13_HUMAN	H2B1K_HUMAN	2.52	9	54	1608	74	0.326622	SLAGMLTPYVAR	IAGEASRLAHYNK	3	2718.43	680.614	4	3685.98	-0.121396	1.6411
F3-E3	detected	ANXA1_HUMAN	ANXA1_HUMAN	2.51852	20	48	288	318	1.907	GVGTRHK	MYGISLCQAILDETKGDYEK	0	3110.52	623.112	5	4288.54	0.249287	1.58856
F3-E3	detected	VIME_HUMAN	VIME_HUMAN	2.51852	44	24	224	321	3.88239	VESLQEEIAFLKK	RQVQSLTCEVDALK	0	3202.7	641.548	5	5311.76	-0.267168	1.27408
F3-E3	HPA	ANXA1_HUMAN	ANXA1_HUMAN	2.51852	20	48	288	318	1.907	GVGTRHK	MYGISLCQAILDETKGDYEK	0	3110.52	623.112	5	4288.54	0.249287	1.58856
F3-E3	membrane	B0YJC4_HUMAN	B0YJC4_HUMAN	2.51852	44	24	224	321	3.88239	VESLQEEIAFLKK	RQVQSLTCEVDALK	0	3202.7	641.548	5	5311.76	-0.267168	1.27408
F4-E4	detected	APMAP_HUMAN	APMAP_HUMAN	2.51852	39	29	239	181	-0.19555	LLEYDTVTREVK	EVKLLLSSETPIEGK	0	3130.7	627.147	5	4640.79	-0.347641	0.786841
F4-E4	HPA	APMAP_HUMAN	APMAP_HUMAN	2.51852	39	29	239	181	-0.19555	LLEYDTVTREVK	EVKLLLSSETPIEGK	0	3130.7	627.147	5	4640.79	-0.347641	0.786841
F3-E3	detected	GELS_HUMAN	GELS_HUMAN	2.51724	27	46	616	531	1.20474	TGAQELLRVLR	EPAHLMSLFGGKPMIIYK	0	3309.81	662.97	5	5877.04	-0.446442	1.61356
F4-E4	detected	TRFL_HUMAN	TRFL_HUMAN	2.51724	32	41	278	23	1.38968	SVNGKEDAIWNLLR	RSVQWCAVSQPEATK	0	3383.71	846.935	4	4981.53	-0.531405	1.41598
F4-E4	detected	S10A8_HUMAN	S10A9_HUMAN	2.51724	25	48	78	5	1.41366	MGVAAHKK	MSQLERNIETIINTFHQYSVK	0	3414.76	683.959	5	5759.69	0.0138939	1.42081
F4-E4	detected	TLN1_HUMAN	VINC_HUMAN	2.51613	19	59	855	36	-0.385672	KLLSAAK	AIPDLTAPVAAVQAAVSNLVRVGK	0	3112.83	623.574	5	7223.4	-0.64391	1.04652
F3-E3	detected	ACTB_HUMAN	ACTH_HUMAN	2.51515	34	49	29	64	-0.0886818	AVFPSIVGRPR	GILTLKYPIEHGIITNWDDMEK	0	3807.02	635.51	6	5917.79	-0.0876019	1.75675
F4-E4	detected	ACTB_HUMAN	ACTH_HUMAN	2.51515	34	49	29	64	2.45373	AVFPSIVGRPR	GILTLKYPIEHGIITNWDDMEK	0	3807.03	635.512	6	5980.01	-0.379745	1.44628
F4-E4	detected	ACTB_HUMAN	ACTH_HUMAN	2.51515	31	52	29	64	1.14273	AVFPSIVGRPR	GILTLKYPIEHGIITNWDDMEK	0	3807.02	635.511	6	6004.86	-0.197024	1.23778
F4-E4	detected	ACTB_HUMAN	ACTB_HUMAN	2.51429	37	51	360	96	-1.15602	QEYDESGPSIVHRK	VAPEEHPVLLTEAPLNPKANR	0	3962.02	661.345	6	3323.95	0.100114	1.85378
F2-E2	detected	HNRDL_HUMAN	MYH9_HUMAN	2.5	12	38	138	342	1.77648	INASK	VISGVLQLGNIVFKK	3	2157.29	540.33	4	4371.69	0.0523985	1.12395
F2-E2	detected	TKT_HUMAN	TKT_HUMAN	2.5	17	38	494	527	1.80166	VVLKSK	INIRVLDPFTIKPLDR	0	2605.57	652.401	4	4708.65	-0.577095	0.869859
F2-E2	detected	FIBG_HUMAN	FIBG_HUMAN	2.5	24	46	274	383	-1.97426	VELEDWNGR	ASTPNGYDNGIIWATWKTR	0	3290.57	823.649	4	5706.32	-0.409881	1.32374
F2-E2	HPA	ITA9_HUMAN	MYH9_HUMAN	2.5	12	38	414	342	1.77648	LSGQK	VISGVLQLGNIVFKK	3	2157.29	540.33	4	4371.69	0.0668636	1.12395
F3-E3	detected	CO3_HUMAN	CO3_HUMAN	2.5	11	34	498	149	0.682882	GRLLK	IFTVNHKLLPVGR	0	2102.29	421.464	5	2983.37	-0.206022	1.21073
F3-E3	detected	S10A4_HUMAN	S10A4_HUMAN	2.5	21	24	49	32	1.10312	RTDEAAFQK	SELKELLTR	0	2176.15	545.045	4	3203.11	0.133024	1.02833
F3-E3	detected	ACTB_HUMAN	TPM4_HUMAN	2.5	17	33	327	55	-0.0396982	IKIIAPPER	RIQLVEEELDR	0	2458.39	615.605	4	3852.37	-0.242007	1.33272
F3-E3	detected	H2B1K_HUMAN	H4_HUMAN	2.5	14	36	74	81	-1.00072	IAGEASR	TVTAMDVVYALKR	0	2192.16	549.047	4	4783.2	0.411241	1.39647
F3-E3	detected	ACTN4_HUMAN	ACTN1_HUMAN	2.5	14	36	451	503	0.309014	ALIRK	LLETIDQLYLEYAKR	0	2490.42	499.092	5	5311.91	-0.33466	1.00677
F3-E3	detected	ACTB_HUMAN	ACTH_HUMAN	2.5	33	52	29	63	-4.14042	AVFPSIVGRPR	RGILTLKYPIEHGIITNWDDMEK	1	3964.11	793.829	5	5460.64	-0.35388	1.06637
F3-E3	HPA	MRP1_HUMAN	ACTN1_HUMAN	2.5	14	36	1443	503	0.309014	ALLRK	LLETIDQLYLEYAKR	0	2490.42	499.092	5	5311.91	-0.33466	1.00677
F3-E3	HPA	ZO1_HUMAN	MYH9_HUMAN	2.5	7	53	1567	1416	4.4581	TPTSPK	TRLQQELDDLLVDLDHQR	3	2847.49	712.879	4	5341.23	0.0654101	1.10738
F4-E4	detected	PLCB2_HUMAN	TLN1_HUMAN	2.5	11	49	871	870	0.276766	AGAR	MVEAAKGAAAHPDSEEQQQR	0	2549.2	510.848	5	823.897	-0.545891	0.753101
F4-E4	detected	COR1A_HUMAN	COF1_HUMAN	2.5	19	26	234	22	-1.82814	ILTTGFSR	KSSTPEEVKK	0	2049.11	513.284	4	1476.28	-0.262589	1.27
F4-E4	detected	MYH9_HUMAN	MYH9_HUMAN	2.5	25	25	1519	1528	-1.00145	SVHELEKSK	RALEQQVEEMK	0	2439.24	610.817	4	1822.28	-0.0386068	1.29598
F4-E4	detected	ARLY_HUMAN	ALBU_HUMAN	2.5	8	42	303	199	0.114648	VFGR	AACLLPKLDELRDEGK	3	2316.23	464.253	5	2900.52	-0.296432	0.81221
F4-E4	detected	S10A8_HUMAN	S10A8_HUMAN	2.5	17	33	49	37	3.48254	KGADVWFK	LLETECPQYIRK	0	2522.31	505.469	5	3574.4	-0.151037	1.2217
F4-E4	detected	ACTB_HUMAN	TPM4_HUMAN	2.5	19	31	327	55	0.695484	IKIIAPPER	RIQLVEEELDR	0	2458.39	615.605	4	3810.12	0.573782	1.10287
F4-E4	detected	ACTB_HUMAN	TPM4_HUMAN	2.5	18	32	327	55	0.404898	IKIIAPPER	RIQLVEEELDR	0	2458.39	615.605	4	3843.74	0.140073	1.31768
F4-E4	detected	TRFL_HUMAN	TRFL_HUMAN	2.5	16	44	261	696	0.172669	FKDCHLAR	CSTSPLLEACEFLRK	1	2880.39	721.105	4	3995.93	-0.0661849	1.09299
F4-E4	detected	H2B1K_HUMAN	H4_HUMAN	2.5	30	35	74	81	-2.32854	IAGEASRLAHYNK	TVTAMDVVYALKR	0	2918.54	584.715	5	4311.93	-0.154538	0.791458
F4-E4	detected	ANXA1_HUMAN	ANXA1_HUMAN	2.5	33	27	205	214	0.605294	ALYEAGERR	KGTDVNVFNTILTTR	0	2765.45	554.097	5	4316.6	-0.111082	1.43293
F4-E4	detected	B1AK88_HUMAN	B1AK88_HUMAN	2.5	28	47	124	108	0.7019	KLEVEANNAFDQYR	YDPPLEDGAMPSARLR	0	3506.69	877.68	4	4573.46	-0.690547	1.73616
F4-E4	detected	PPIB_HUMAN	PPIB_HUMAN	2.5	32	28	172	96	1.68811	VLEGMEVVRK	VIKDFMIQGGDFTR	1	2809.47	703.376	4	4679.36	-0.334979	1.34403
F4-E4	detected	GAL3B_HUMAN	TALDO_HUMAN	2.5	6	54	215	259	-4.44849	ALGAK	LLGELLQDNAKLVPVLSAK	0	2502.47	626.624	4	4984.56	-0.200064	1.35974
F4-E4	detected	MYH9_HUMAN	MYL6_HUMAN	2.5	16	49	1465	64	0.139103	DRAEAEAR	VLDFEHFLPMLQTVAKNK	0	3069.57	614.921	5	5722.54	-0.500285	1.44231
F4-E4	detected	ANX11_HUMAN	ANX11_HUMAN	2.5	10	45	451	256	1.06771	DRTLIR	SELSGNFEKTILALMK	0	2576.4	645.108	4	6127.72	-0.563177	1.49433
F4-E4	detected	TRFL_HUMAN	TRFL_HUMAN	2.5	50	65	696	406	2.08041	CSTSPLLEACEFLRK	GEADAMSLDGGYVYTAGKCGLVPVLAENYK	1	4982.38	1246.6	4	6849.86	-1.36893	2.24235
F4-E4	HPA	DUS1L_HUMAN	TLN1_HUMAN	2.5	11	49	350	870	0.276766	AGAR	MVEAAKGAAAHPDSEEQQQR	0	2549.2	510.848	5	823.897	-0.545891	0.753101
F4-E4	HPA	MYH9_HUMAN	MYH9_HUMAN	2.5	25	25	1519	1528	-1.00145	SVHELEKSK	RALEQQVEEMK	0	2439.24	610.817	4	1822.28	-0.0386068	1.29598
F4-E4	HPA	ANXA1_HUMAN	ANXA1_HUMAN	2.5	33	27	205	214	0.605294	ALYEAGERR	KGTDVNVFNTILTTR	0	2765.45	554.097	5	4316.6	-0.111082	1.43293
S2-E2	detected	H2B1K_HUMAN	H4_HUMAN	2.5	16	34	74	81	-0.112073	IAGEASR	TVTAMDVVYALKR	0	2192.16	549.048	4	4752.26	-0.218274	0.694987
S2-E2	detected	H2B1K_HUMAN	H4_HUMAN	2.5	15	35	74	81	-1.77553	IAGEASR	TVTAMDVVYALKR	0	2192.16	549.047	4	4783.46	0.0466963	1.2565
S3-E3	detected	H2B1K_HUMAN	H4_HUMAN	2.5	15	30	87	69	-1.14571	RSTITSR	DAVTYTEHAKR	0	2133.09	534.28	4	1023.19	-0.0362207	1.54387
S3-E3	detected	H2B1K_HUMAN	H4_HUMAN	2.5	30	35	74	81	0.0583853	IAGEASRLAHYNK	TVTAMDVVYALKR	0	2918.54	584.716	5	4341.02	0.0135868	1.13827
S3-E3	detected	ALBU_HUMAN	ALBU_HUMAN	2.5	39	26	427	438	0.230899	FQNALLVRYTK	KVPQVSTPTLVEVSR	0	3014.69	603.946	5	4462.35	-0.182201	0.672742
S3-E3	detected	ALBU_HUMAN	ALBU_HUMAN	2.5	37	28	427	438	-1.38361	FQNALLVRYTK	KVPQVSTPTLVEVSR	0	3014.69	603.945	5	4478.79	-0.352917	1.22121
S4-E4	detected	H2B1K_HUMAN	H4_HUMAN	2.5	16	29	87	69	0.315649	RSTITSR	DAVTYTEHAKR	0	2133.09	534.281	4	1065.77	-0.424846	0.998215
S4-E4	detected	VIME_HUMAN	H31_HUMAN	2.5	12	23	156	55	1.25412	ELRR	YQKSTELLIR	0	1846.04	462.518	4	1818.54	-0.418169	1.39388
S4-E4	detected	TRFL_HUMAN	TRFL_HUMAN	2.5	17	43	261	696	-0.111834	FKDCHLAR	CSTSPLLEACEFLRK	0	2879.39	576.885	5	4068.3	0.129224	1.38464
S4-E4	detected	ALBU_HUMAN	ALBU_HUMAN	2.5	39	26	427	438	1.9456	FQNALLVRYTK	KVPQVSTPTLVEVSR	0	3014.7	603.947	5	4339.26	-0.426686	1.10459
S4-E4	detected	ALBU_HUMAN	ALBU_HUMAN	2.5	39	26	427	438	1.12328	FQNALLVRYTK	KVPQVSTPTLVEVSR	0	3014.7	754.681	4	4481.5	-0.48175	0.817728
S4-E4	detected	H2B1K_HUMAN	H4_HUMAN	2.5	16	34	74	81	0.408878	IAGEASR	TVTAMDVVYALKR	0	2192.16	549.048	4	4745.75	-0.682515	0.823348
S4-E4	detected	H2B1K_HUMAN	H4_HUMAN	2.5	15	35	74	81	-2.86292	IAGEASR	TVTAMDVVYALKR	0	2192.16	549.046	4	4777.04	-0.667368	0.974458
F3-E3	detected	ABCBA_HUMAN	ACTH_HUMAN	2.48485	7	75	160	64	1.729	LLGLAYPERRR	GILTLKYPIEHGIITNWDDMEK	4	3941.11	789.23	5	5926.45	-0.414921	1.58919
S3-E3	detected	ACTB_HUMAN	ACTH_HUMAN	2.48485	24	58	29	64	-0.0963994	AVFPSIVGRPR	GILTLKYPIEHGIITNWDDMEK	0	3807.02	952.762	4	5952.77	-0.242703	1.29123
F4-E4	detected	GDIR2_HUMAN	GDIR2_HUMAN	2.48387	23	54	115	51	-0.503004	VNRDIVSGLK	TLLGDGPVVTDPKAPNVVVTR	0	3270.83	818.714	4	4444.17	-0.00616389	1.6076
F3-E3	detected	TRFL_HUMAN	TRFL_HUMAN	2.48276	31	41	278	23	3.938	SVNGKEDAIWNLLR	RSVQWCAVSQPEATK	0	3383.72	846.937	4	4991.72	0.0651743	1.44741
F3-E3	detected	TRFL_HUMAN	TRFL_HUMAN	2.48276	35	37	278	23	-3.33321	SVNGKEDAIWNLLR	RSVQWCAVSQPEATK	0	3383.69	846.931	4	5007.27	-0.709953	1.5233
F4-E4	detected	TRFL_HUMAN	TRFL_HUMAN	2.48276	33	39	278	23	-3.56672	SVNGKEDAIWNLLR	RSVQWCAVSQPEATK	1	3384.7	847.181	4	5036	-0.207647	1.07629
F3-E3	detected	TLN1_HUMAN	TLN1_HUMAN	2.48148	24	43	2032	2090	3.13674	VLVQNAAGSQEK	ALGDLISATKAAAGK	3	2640.45	661.12	4	3440	-0.170416	1.23688
F3-E3	HPA	TLN1_HUMAN	TLN1_HUMAN	2.48148	24	43	2032	2090	3.13674	VLVQNAAGSQEK	ALGDLISATKAAAGK	3	2640.45	661.12	4	3440	-0.170416	1.23688
F2-E2	detected	EZRI_HUMAN	EZRI_HUMAN	2.48	21	41	255	238	2.78106	FVIKPIDKK	IGFPWSEIRNISFNDK	0	3032.66	759.172	4	5598.2	-0.444858	1.29333
F2-E2	HPA	EZRI_HUMAN	EZRI_HUMAN	2.48	21	41	255	238	2.78106	FVIKPIDKK	IGFPWSEIRNISFNDK	0	3032.66	759.172	4	5598.2	-0.444858	1.29333
F3-E3	detected	IQGA1_HUMAN	IQGA1_HUMAN	2.48	20	42	1061	1501	2.61408	GARGQNALR	AELVKLQQTYAALNSK	0	2741.5	686.382	4	3150.52	-0.370816	1.1463
F3-E3	HPA	IQGA1_HUMAN	IQGA1_HUMAN	2.48	20	42	1061	1501	2.61408	GARGQNALR	AELVKLQQTYAALNSK	0	2741.5	686.382	4	3150.52	-0.370816	1.1463
F4-E4	detected	FLNA_HUMAN	FLNA_HUMAN	2.48	37	25	52	63	1.05975	WCNEHLKCVSK	RIANLQTDLSDGLR	0	3054.52	611.91	5	3229.97	0.110387	1.15626
F4-E4	detected	EZRI_HUMAN	EZRI_HUMAN	2.48	23	39	255	238	-0.737093	FVIKPIDKK	IGFPWSEIRNISFNDK	0	3032.65	759.169	4	5515.94	0.0869471	1.88684
F4-E4	HPA	FLNA_HUMAN	FLNA_HUMAN	2.48	37	25	52	63	1.05975	WCNEHLKCVSK	RIANLQTDLSDGLR	0	3054.52	611.91	5	3229.97	0.110387	1.15626
F4-E4	HPA	EZRI_HUMAN	EZRI_HUMAN	2.48	23	39	255	238	-0.737093	FVIKPIDKK	IGFPWSEIRNISFNDK	0	3032.65	759.169	4	5515.94	0.0869471	1.88684
F3-E3	detected	PSB8_HUMAN	PSB1_HUMAN	2.47917	46	73	92	165	0.546535	ASAGSYISALRVNK	AGGSASAMLQPLLDNQVGFKNMQNVEHVPLSLDR	1	5096.6	1020.33	5	6163.31	-0.747736	1.78836
F3-E3	detected	ACTB_HUMAN	ACTB_HUMAN	2.47826	27	30	40	51	0.861698	HQGVMVGMGQK	DSYVGDEAQSKR	3	2536.18	635.053	4	1459.75	-0.17836	0.693085
F3-E3	detected	CAP1_HUMAN	S10A8_HUMAN	2.47826	10	47	0	37	-0.300962	MADMQNLVER	LLETECPQYIRK	3	2766.35	692.595	4	3542.23	-0.801092	0.915276
F3-E3	detected	ACTN1_HUMAN	ACTN1_HUMAN	2.47826	25	32	495	479	-0.795225	EALERTEK	ICDQWDNLGALTQKR	0	2815.39	564.085	5	3726.77	0.219651	0.828523
F3-E3	HPA	ACTN1_HUMAN	ACTN1_HUMAN	2.47826	25	32	495	479	-0.795225	EALERTEK	ICDQWDNLGALTQKR	0	2815.39	564.085	5	3726.77	0.219651	0.828523
F4-E4	detected	MYH9_HUMAN	MYH9_HUMAN	2.47826	14	43	1411	1416	0.248944	LEKTK	TRLQQELDDLLVDLDHQR	0	2847.51	570.509	5	5322.75	-0.42708	1.06486
F4-E4	HPA	MYH11_HUMAN	MYH9_HUMAN	2.47826	14	43	1418	1416	0.248944	LEKTK	TRLQQELDDLLVDLDHQR	0	2847.51	570.509	5	5322.75	-0.42708	1.06486
F4-E4	detected	TRFL_HUMAN	TRFL_HUMAN	2.47727	22	87	659	553	0.710499	NLLFNDNTECLAR	CLAENAGDVAFVKDVTVLQNTDGNNNEAWAK	4	4954.34	1239.59	4	6000.11	-0.387597	1.74895
F3-E3	detected	PRDX6_HUMAN	PRDX6_HUMAN	2.47619	25	27	123	98	-1.13491	DEKGMPVTAR	LPFPIIDDRNR	0	2481.28	497.263	5	4093.35	0.151441	0.877434
F3-E3	detected	PERE_HUMAN	PERE_HUMAN	2.47619	28	24	433	687	0.716499	DFLPLVLGKAR	DIFRANIYPR	0	2515.41	629.859	4	5992.75	-0.0913999	1.19982
F3-E3	HPA	PRDX6_HUMAN	PRDX6_HUMAN	2.47619	25	27	123	98	-1.13491	DEKGMPVTAR	LPFPIIDDRNR	0	2481.28	497.263	5	4093.35	0.151441	0.877434
F4-E4	detected	ATPB_HUMAN	GELS_HUMAN	2.47619	11	41	35	616	1.89296	AAPTAVHPVR	TGAQELLRVLR	3	2284.32	572.087	4	4186.55	-0.413611	1.85257
F4-E4	detected	PERE_HUMAN	PERE_HUMAN	2.47619	30	22	433	687	-0.152028	DFLPLVLGKAR	DIFRANIYPR	0	2515.41	504.088	5	6086.67	-0.300459	0.905525
F4-E4	detected	AKP13_HUMAN	ALBU_HUMAN	2.47368	7	40	1979	427	-3.18801	IIDSKFLK	FQNALLVRYTK	3	2326.33	466.274	5	2570.19	-1.13272	1.55568
F4-E4	detected	ITB3_HUMAN	ITB3_HUMAN	2.47368	21	26	756	763	-0.834706	FEEERAR	AKWDTANNPLYK	0	2379.16	476.839	5	2606.62	-0.15556	1.04828
F4-E4	HPA	ITB3_HUMAN	ITB3_HUMAN	2.47368	21	26	756	763	-0.834706	FEEERAR	AKWDTANNPLYK	0	2379.16	476.839	5	2606.62	-0.15556	1.04828
F3-E3	detected	ACTB_HUMAN	ACTB_HUMAN	2.47222	34	55	192	96	1.17641	ILTERGYSFTTTAER	VAPEEHPVLLTEAPLNPKANR	0	4062.12	678.028	6	4116.83	-0.0404026	1.14498
F3-E3	detected	ACTB_HUMAN	ACTH_HUMAN	2.47059	31	53	29	63	0.430088	AVFPSIVGRPR	RGILTLKYPIEHGIITNWDDMEK	0	3963.12	661.527	6	5541.4	0.0117305	1.35799
F4-E4	detected	NEXN_HUMAN	ACTB_HUMAN	2.47059	14	28	259	51	0.988957	QENRK	DSYVGDEAQSKR	0	2050.97	513.749	4	623.553	-0.0239311	0.604249
F4-E4	detected	XRCC6_HUMAN	XRCC6_HUMAN	2.47059	19	23	464	517	1.56275	AIVEKLR	RLGSLVDEFK	0	2014.16	504.547	4	3702.3	-0.244663	1.06099
F4-E4	detected	ACTB_HUMAN	ACTH_HUMAN	2.47059	30	54	29	63	0.207341	AVFPSIVGRPR	RGILTLKYPIEHGIITNWDDMEK	0	3963.12	661.527	6	5550.73	-0.38541	0.996451
F3-E3	detected	ALBU_HUMAN	ALBU_HUMAN	2.46667	18	19	544	549	0.557161	ERQIK	KQTALVELVK	0	1824.08	457.028	4	1906.7	-0.140592	1.25247
F4-E4	HPA	RHG23_HUMAN	MYH9_HUMAN	2.46667	11	26	897	1923	0.460464	KAAPR	RGDLPFVVPR	3	1707.99	428.005	4	2639.36	-0.162536	1.25113
F4-E4	detected	TRFL_HUMAN	TRFL_HUMAN	2.46429	27	42	628	659	-0.560928	LKQVLLHQQAK	NLLFNDNTECLARLHGK	0	3342.8	558.14	6	3557.46	-0.30001	1.27927
F4-E4	detected	TRFL_HUMAN	TRFL_HUMAN	2.46429	29	40	628	659	-1.116	LKQVLLHQQAK	NLLFNDNTECLARLHGK	0	3342.79	669.566	5	3575.86	-0.304207	2.1703
F4-E4	detected	B1AK88_HUMAN	B1AK88_HUMAN	2.46429	28	41	245	211	1.45682	LVEDMENKIR	SGSGTMNLGGSLTRQMEK	0	3122.52	625.511	5	3794.8	-0.294232	1.27895
S4-E4	detected	CATA_HUMAN	CATA_HUMAN	2.46429	28	41	469	481	1.36299	DAQIFIQKK	NFTEVHPDYGSHIQALLDK	3	3284.69	657.945	5	4390.3	-0.881151	1.50267
F3-E3	detected	HBD_HUMAN	HBB_HUMAN	2.46341	25	76	134	68	0.123877	VVAGVANALAHK	VLGAFSDGLAHLDNLKGTFATLSELHCDK	3	4289.23	858.853	5	6122.24	-0.100587	1.38088
F3-E3	detected	H2B1K_HUMAN	H4_HUMAN	2.46154	29	35	74	81	1.17796	IAGEASRLAHYNK	TVTAMDVVYALKR	0	2918.55	584.717	5	4275.96	-0.050625	1.2381
F3-E3	detected	ALBU_HUMAN	ALBU_HUMAN	2.46154	37	27	427	438	1.37402	FQNALLVRYTK	KVPQVSTPTLVEVSR	0	3014.7	603.946	5	4326.61	-0.121471	0.61657
F3-E3	detected	ALBU_HUMAN	ALBU_HUMAN	2.46154	38	26	427	438	1.12225	FQNALLVRYTK	KVPQVSTPTLVEVSR	1	3015.7	754.932	4	4347.86	-0.270616	1.64924
F4-E4	detected	ALBU_HUMAN	ALBU_HUMAN	2.46154	39	25	427	438	1.18583	FQNALLVRYTK	KVPQVSTPTLVEVSR	0	3014.7	603.946	5	4485.88	0.138721	0.99544
F4-E4	detected	SHIP1_HUMAN	SHIP1_HUMAN	2.46154	18	46	227	265	1.07239	TLPSLESLQR	LSQLTSLLSSIEDKVK	3	2914.63	583.932	5	6329.4	-0.408447	1.49216
F4-E4	HPA	RGS3_HUMAN	S10A9_HUMAN	2.46154	9	23	266	44	0.926705	TKHLK	DLQNFLKK	0	1653.96	414.497	4	2610.68	-0.732522	0.821527
F2-E2	detected	ANXA1_HUMAN	ANXA1_HUMAN	2.45833	31	28	205	214	2.036	ALYEAGERR	KGTDVNVFNTILTTR	0	2765.45	554.098	5	4366.32	-0.687105	1.60914
F2-E2	HPA	ANXA1_HUMAN	ANXA1_HUMAN	2.45833	31	28	205	214	2.036	ALYEAGERR	KGTDVNVFNTILTTR	0	2765.45	554.098	5	4366.32	-0.687105	1.60914
F3-E3	detected	TRFL_HUMAN	TRFL_HUMAN	2.45833	14	45	261	696	0.461968	FKDCHLAR	CSTSPLLEACEFLRK	0	2879.39	720.855	4	4070.94	-0.403582	0.802868
F3-E3	detected	SMU1_HUMAN	MYH9_HUMAN	2.45833	6	53	89	1416	3.67002	ELGAAR	TRLQQELDDLLVDLDHQR	2	2847.49	712.879	4	5341.23	0.34137	1.10738
F4-E4	detected	H4_HUMAN	H2B1K_HUMAN	2.45833	36	23	69	88	-0.890317	DAVTYTEHAKR	STITSREIQTAVR	0	2774.43	694.614	4	2240.15	-0.590072	0.981936
F4-E4	detected	FEN1_HUMAN	TALDO_HUMAN	2.45833	4	55	240	259	-3.17363	GIGPK	LLGELLQDNAKLVPVLSAK	3	2502.47	626.625	4	5006.71	-0.133626	1.43993
F4-E4	detected	EZRI_HUMAN	EZRI_HUMAN	2.45833	22	37	255	238	1.85564	FVIKPIDK	IGFPWSEIRNISFNDK	0	2904.56	581.919	5	5982.93	-0.111929	1.50031
F4-E4	HPA	EZRI_HUMAN	EZRI_HUMAN	2.45833	22	37	255	238	1.85564	FVIKPIDK	IGFPWSEIRNISFNDK	0	2904.56	581.919	5	5982.93	-0.111929	1.50031
S2-E2	detected	TRFL_HUMAN	TRFL_HUMAN	2.45833	17	42	261	696	-1.18226	FKDCHLAR	CSTSPLLEACEFLRK	1	2880.39	577.085	5	4055.73	-0.0397775	1.35142
F4-E4	detected	ANXA6_HUMAN	ANXA6_HUMAN	2.45714	31	55	100	136	1.50768	EIKDAISGIGTDEK	DAYERDLEADIIGDTSGHFQK	1	3878.86	970.722	4	5275.68	-0.251965	1.53858
F2-E2	detected	S10A8_HUMAN	S10A8_HUMAN	2.45455	26	28	85	37	2.52294	KSHEESHKE	LLETECPQYIRK	0	2682.31	448.06	6	1048.36	-0.0480119	1.14203
F2-E2	detected	ACTB_HUMAN	ACTH_HUMAN	2.45455	31	50	29	64	-0.0667214	AVFPSIVGRPR	GILTLKYPIEHGIITNWDDMEK	0	3807.02	762.411	5	6009.97	-0.190211	1.56635
F3-E3	detected	TLN1_HUMAN	TLN1_HUMAN	2.45455	27	54	2322	2399	-0.326768	KLEQLKPR	MVAAATNNLCEAANAAVQGHASQEK	3	3577.81	716.569	5	2769.17	-0.132334	1.40651
F3-E3	detected	APOL2_HUMAN	GELS_HUMAN	2.45455	11	70	74	170	3.15387	DQQHRQWFLKEFPR	GGVASGFKHVVPNEVVVQR	3	3904.05	781.818	5	4825.45	0.671337	1.23437
F3-E3	detected	ACTB_HUMAN	ACTH_HUMAN	2.45455	29	52	29	64	3.23219	AVFPSIVGRPR	GILTLKYPIEHGIITNWDDMEK	0	3807.03	762.413	5	6081.07	-0.900014	1.12242
F3-E3	HPA	TLN1_HUMAN	TLN1_HUMAN	2.45455	27	54	2322	2399	-0.326768	KLEQLKPR	MVAAATNNLCEAANAAVQGHASQEK	3	3577.81	716.569	5	2769.17	-0.132334	1.40651
F4-E4	detected	TLN1_HUMAN	TLN1_HUMAN	2.45455	25	56	2322	2399	0.0242338	KLEQLKPR	MVAAATNNLCEAANAAVQGHASQEK	3	3577.81	716.569	5	2781.27	0.279373	1.46376
F4-E4	detected	COR1A_HUMAN	COR1A_HUMAN	2.45455	24	30	451	440	0.24173	LDRLEETVQAK	LQATVQELQKR	0	2637.45	660.369	4	2842.39	-0.0885818	1.00023
F4-E4	detected	MYH9_HUMAN	MYH9_HUMAN	2.45455	25	29	756	706	-2.61222	IGQSKVFFR	QGFPNRVVFQEFR	0	2727.43	546.494	5	4511.98	-0.462422	1.75844
F4-E4	detected	ACTB_HUMAN	ACTH_HUMAN	2.45455	29	52	29	64	3.93865	AVFPSIVGRPR	GILTLKYPIEHGIITNWDDMEK	0	3807.03	762.414	5	6086.95	-0.256237	1.22115
F4-E4	HPA	TLN1_HUMAN	TLN1_HUMAN	2.45455	25	56	2322	2399	0.0242338	KLEQLKPR	MVAAATNNLCEAANAAVQGHASQEK	3	3577.81	716.569	5	2781.27	0.279373	1.46376
F4-E4	HPA	MYH9_HUMAN	MYH9_HUMAN	2.45455	25	29	756	706	-2.61222	IGQSKVFFR	QGFPNRVVFQEFR	0	2727.43	546.494	5	4511.98	-0.462422	1.75844
S3-E3	detected	ACTB_HUMAN	ACTH_HUMAN	2.45455	33	48	29	64	0.127998	AVFPSIVGRPR	GILTLKYPIEHGIITNWDDMEK	0	3807.02	635.51	6	5927.65	-0.359807	1.63733
F4-E4	detected	FIBA_HUMAN	FIBB_HUMAN	2.45238	28	75	217	164	-0.542059	DRQHLPLIK	DNENVVNEYSSELEKHQLYIDETVNSNIPTNLR	1	5019.5	1004.91	5	5932.52	-0.257096	1.87549
F3-E3	detected	ESYT1_HUMAN	TRFL_HUMAN	2.45	6	43	101	302	0.051096	SLRAAR	SPKFQLFGSPSGQK	0	2203.19	551.804	4	1793.06	-0.341356	0.838198
F3-E3	detected	ACTB_HUMAN	TPM4_HUMAN	2.45	20	29	327	55	2.20507	IKIIAPPER	RIQLVEEELDR	0	2458.4	492.686	5	3826.3	-0.269239	0.964496
F3-E3	membrane	H0Y7W6_HUMAN	A0A0J9YXZ5_HUMAN	2.45	10	39	7	1084	2.77146	QLRNLSK	SLNIKTDPVDIYK	0	2386.33	597.589	4	3550.7	-0.706499	1.48515
F4-E4	detected	ACTN4_HUMAN	ACTN4_HUMAN	2.45	14	35	451	522	-0.0906287	ALIRK	QLEAIDQLHLEYAKR	0	2449.38	490.883	5	3393.62	-0.124559	0.84428
F4-E4	membrane	H0Y7W6_HUMAN	A0A0J9YXZ5_HUMAN	2.45	10	39	7	1084	0.5511	QLRNLSK	SLNIKTDPVDIYK	0	2386.32	597.588	4	3489.91	-0.21888	1.2534
F3-E3	detected	FIBG_HUMAN	FIBG_HUMAN	2.44737	47	46	383	274	-0.389335	ASTPNGYDNGIIWATWKTR	VELEDWNGRTSTADYAMFK	1	4407.07	882.422	5	5987.27	0.0805018	1.89516
F3-E3	detected	FIBG_HUMAN	FIBG_HUMAN	2.44737	33	60	383	274	-3.52745	ASTPNGYDNGIIWATWKTR	VELEDWNGRTSTADYAMFK	1	4407.06	882.419	5	6140.97	-0.0349005	1.75499
F2-E2	detected	H2B1K_HUMAN	H4_HUMAN	2.44444	15	29	87	69	-2.06862	RSTITSR	DAVTYTEHAKR	0	2133.09	534.279	4	1079.57	-0.134552	0.993217
F2-E2	detected	ALBU_HUMAN	ALBU_HUMAN	2.44444	20	24	563	427	0.504653	ATKEQLK	FQNALLVRYTK	0	2192.23	439.454	5	2617.42	-0.165033	0.81945
F2-E2	detected	MOES_HUMAN	MOES_HUMAN	2.44444	39	27	524	538	0.671986	ALTSELANARDESK	KTANDMIHAENMR	0	3057.46	612.5	5	2807.46	-0.632927	1.05123
F2-E2	HPA	MOES_HUMAN	MOES_HUMAN	2.44444	39	27	524	538	0.671986	ALTSELANARDESK	KTANDMIHAENMR	0	3057.46	612.5	5	2807.46	-0.632927	1.05123
F3-E3	detected	COR1A_HUMAN	COF1_HUMAN	2.44444	18	26	234	22	-2.29827	ILTTGFSR	KSSTPEEVKK	0	2049.11	513.284	4	1537.52	-0.597536	0.974501
F3-E3	detected	VINC_HUMAN	VINC_HUMAN	2.44444	18	26	319	309	1.84852	REILGTCK	VGELCAGKER	0	2117.08	530.276	4	1711.5	-0.199503	1.1683
F3-E3	detected	CO3_HUMAN	CO3_HUMAN	2.44444	11	33	498	149	0.19472	GRLLK	IFTVNHKLLPVGR	0	2102.28	421.464	5	2999.18	-0.206645	0.984381
F3-E3	detected	TLN1_HUMAN	TLN1_HUMAN	2.44444	30	36	2142	2120	-0.104065	GTRALEATTEHIR	VMVTNVTSLLKTVK	0	3009.66	602.94	5	3960.26	-0.276991	1.15405
F3-E3	detected	MOES_HUMAN	MOES_HUMAN	2.44444	35	31	401	412	0.576939	EALLQASRDQK	KTQEQLALEMAELTAR	0	3112.62	623.531	5	4625.51	-0.168062	1.33372
F3-E3	detected	APMAP_HUMAN	APMAP_HUMAN	2.44444	36	30	239	181	1.5927	LLEYDTVTREVK	EVKLLLSSETPIEGK	0	3130.71	783.684	4	4644.79	0.495589	1.3051
F3-E3	HPA	TLN1_HUMAN	TLN1_HUMAN	2.44444	30	36	2142	2120	-0.104065	GTRALEATTEHIR	VMVTNVTSLLKTVK	0	3009.66	602.94	5	3960.26	-0.276991	1.15405
F3-E3	HPA	MOES_HUMAN	MOES_HUMAN	2.44444	35	31	401	412	0.576939	EALLQASRDQK	KTQEQLALEMAELTAR	0	3112.62	623.531	5	4625.51	-0.168062	1.33372
F3-E3	HPA	APMAP_HUMAN	APMAP_HUMAN	2.44444	36	30	239	181	1.5927	LLEYDTVTREVK	EVKLLLSSETPIEGK	0	3130.71	783.684	4	4644.79	0.495589	1.3051
F4-E4	detected	OAS2_HUMAN	SMD1_HUMAN	2.44444	14	30	556	49	-0.413636	KLKPK	NREPVQLETLSIR	0	2190.28	548.578	4	2084.16	-0.394121	1.42975
F4-E4	detected	ALBU_HUMAN	ALBU_HUMAN	2.44444	18	26	230	373	1.1243	FGERAFK	LAKTYETTLEK	0	2173.14	544.293	4	2377.53	-0.316175	1.38045
F4-E4	detected	MOES_HUMAN	MOES_HUMAN	2.44444	41	25	524	538	1.42091	ALTSELANARDESK	KTANDMIHAENMR	0	3057.47	510.585	6	2786.94	0.180886	1.22838
F4-E4	detected	TLN1_HUMAN	TLN1_HUMAN	2.44444	29	37	2142	2120	-1.19288	GTRALEATTEHIR	VMVTNVTSLLKTVK	0	3009.66	602.939	5	3935.62	-0.209749	1.01049
F4-E4	detected	ANXA1_HUMAN	ANXA1_HUMAN	2.44444	18	48	288	318	0.907079	GVGTRHK	MYGISLCQAILDETKGDYEK	0	3110.52	623.111	5	4336.65	-0.0612301	1.22216
F4-E4	HPA	MOES_HUMAN	MOES_HUMAN	2.44444	41	25	524	538	1.42091	ALTSELANARDESK	KTANDMIHAENMR	0	3057.47	510.585	6	2786.94	0.180886	1.22838
F4-E4	HPA	TLN1_HUMAN	TLN1_HUMAN	2.44444	29	37	2142	2120	-1.19288	GTRALEATTEHIR	VMVTNVTSLLKTVK	0	3009.66	602.939	5	3935.62	-0.209749	1.01049
F4-E4	HPA	ANXA1_HUMAN	ANXA1_HUMAN	2.44444	18	48	288	318	0.907079	GVGTRHK	MYGISLCQAILDETKGDYEK	0	3110.52	623.111	5	4336.65	-0.0612301	1.22216
F4-E4	detected	CATG_HUMAN	CATG_HUMAN	2.44186	41	64	132	195	-0.480973	AQEGLRPGTLCTVAGWGR	AAFKGDSGGPLLCNNVAHGIVSYGK	0	4483.23	748.212	6	4933.85	-0.0809548	1.68541
F2-E2	detected	EZRI_HUMAN	EZRI_HUMAN	2.44	20	41	255	238	-1.31903	FVIKPIDKK	IGFPWSEIRNISFNDK	0	3032.64	759.168	4	5544.73	-0.319457	1.73456
F2-E2	HPA	EZRI_HUMAN	EZRI_HUMAN	2.44	20	41	255	238	-1.31903	FVIKPIDKK	IGFPWSEIRNISFNDK	0	3032.64	759.168	4	5544.73	-0.319457	1.73456
F3-E3	detected	EF2_HUMAN	EF2_HUMAN	2.44	26	35	599	581	-1.39924	HNRLYMK	ETVSEESNVLCLSKSPNK	0	3004.47	601.901	5	2781.22	0.416241	1.38707
F3-E3	HPA	EF2_HUMAN	EF2_HUMAN	2.44	26	35	599	581	-1.39924	HNRLYMK	ETVSEESNVLCLSKSPNK	0	3004.47	601.901	5	2781.22	0.416241	1.38707
F4-E4	detected	NDUS3_HUMAN	SPRC_HUMAN	2.44	11	50	141	173	0.183676	IRVK	NVLVTLYERDEDNNLLTEKQK	0	3071.66	768.923	4	3800.97	-0.108525	1.70027
F3-E3	detected	HBD_HUMAN	HBB_HUMAN	2.43902	30	70	134	68	0.559719	VVAGVANALAHK	VLGAFSDGLAHLDNLKGTFATLSELHCDK	3	4289.23	715.879	6	5576.12	-0.26417	1.54909
F2-E2	detected	TLN1_HUMAN	TLN1_HUMAN	2.4375	12	27	148	138	3.7806	DKTLLR	KEEITGTLRK	0	1942.13	486.539	4	1725.68	-0.188081	1.42947
F3-E3	detected	EF2_HUMAN	EF2_HUMAN	2.4375	16	23	626	639	-0.0990961	QELKQR	YEWDVAEARK	0	2090.05	419.018	5	2190.23	-0.251619	0.815189
F3-E3	HPA	EF2_HUMAN	EF2_HUMAN	2.4375	16	23	626	639	-0.0990961	QELKQR	YEWDVAEARK	0	2090.05	419.018	5	2190.23	-0.251619	0.815189
F3-E3	detected	COR1A_HUMAN	COR1A_HUMAN	2.43478	26	30	451	440	-0.0370202	LDRLEETVQAK	LQATVQELQKR	0	2637.44	528.496	5	2832.03	-0.462899	0.995381
F2-E2	detected	ANXA3_HUMAN	ANXA3_HUMAN	2.42857	25	26	30	59	0.803426	AIRGIGTDEK	EYQAAYGKELK	0	2381.22	477.252	5	2289.85	0.370547	1.19452
F2-E2	HPA	ANXA3_HUMAN	ANXA3_HUMAN	2.42857	25	26	30	59	0.803426	AIRGIGTDEK	EYQAAYGKELK	0	2381.22	477.252	5	2289.85	0.370547	1.19452
F3-E3	detected	TRFL_HUMAN	TRFL_HUMAN	2.42857	32	36	628	659	-2.11731	LKQVLLHQQAK	NLLFNDNTECLARLHGK	0	3342.79	836.705	4	3550.27	-0.0831597	1.91265
F4-E4	detected	S10A9_HUMAN	S10A8_HUMAN	2.42857	12	22	39	86	0.0480168	ELVRK	SHEESHKE	0	1648.82	413.212	4	372.372	-0.117776	1.33467
F4-E4	detected	FIBA_HUMAN	FIBA_HUMAN	2.42857	16	18	138	211	-0.523927	IEVLKR	DLLPSRDR	0	1751	438.758	4	2634.31	0.0157643	1.15072
F4-E4	detected	B1AK88_HUMAN	B1AK88_HUMAN	2.42857	24	44	245	211	-0.903335	LVEDMENKIR	SGSGTMNLGGSLTRQMEK	0	3122.51	781.636	4	3802.29	-0.718638	1.44846
F3-E3	detected	TLN1_HUMAN	TLN1_HUMAN	2.42424	26	54	2322	2399	0.881936	KLEQLKPR	MVAAATNNLCEAANAAVQGHASQEK	3	3577.81	716.57	5	2788.69	-0.0266623	1.38715
F3-E3	detected	ACTB_HUMAN	ACTH_HUMAN	2.42424	26	54	29	64	1.45038	AVFPSIVGRPR	GILTLKYPIEHGIITNWDDMEK	1	3808.03	762.613	5	6063.2	-0.316242	1.67641
F3-E3	HPA	TLN1_HUMAN	TLN1_HUMAN	2.42424	26	54	2322	2399	0.881936	KLEQLKPR	MVAAATNNLCEAANAAVQGHASQEK	3	3577.81	716.57	5	2788.69	-0.0266623	1.38715
F2-E2	detected	ALBU_HUMAN	ALBU_HUMAN	2.42308	38	25	427	438	-0.870357	FQNALLVRYTK	KVPQVSTPTLVEVSR	0	3014.69	603.945	5	4388.11	-0.143318	0.68733
F4-E4	detected	ALBU_HUMAN	ALBU_HUMAN	2.42308	39	24	427	438	0.030929	FQNALLVRYTK	KVPQVSTPTLVEVSR	0	3014.69	603.946	5	4332.23	-0.295517	0.638409
F4-E4	detected	H2B1K_HUMAN	H4_HUMAN	2.42308	30	33	74	81	1.76902	IAGEASRLAHYNK	TVTAMDVVYALKR	0	2918.55	584.717	5	4383.84	-0.315737	0.78347
F4-E4	detected	HS71A_HUMAN	HS71A_HUMAN	2.42308	17	46	343	300	0.885239	IPKVQK	ARFEELCSDLFRSTLEPVEK	0	3160.66	633.14	5	4494.32	0.291268	1.69271
F4-E4	detected	HSP7C_HUMAN	HSP7C_HUMAN	2.42308	20	43	343	300	0.76682	IPKIQK	ARFEELNADLFRGTLDPVEK	0	3068.67	614.741	5	4524.11	-0.0650801	1.62953
S4-E4	detected	DOK2_HUMAN	ALBU_HUMAN	2.42105	6	40	120	427	-0.0805833	ELSGPEGK	FQNALLVRYTK	0	2191.16	548.798	4	2580.7	0.246298	0.788994
F3-E3	detected	ILEU_HUMAN	ILEU_HUMAN	2.41935	22	53	194	255	-3.35884	TVKMMYQK	LHEWTKPENLDFIEVNVSLPRFK	2	3863.99	967.004	4	5239.24	-0.64064	1.62118
F3-E3	detected	TLN1_HUMAN	VINC_HUMAN	2.41935	14	61	855	36	-1.14898	KLLSAAK	AIPDLTAPVAAVQAAVSNLVRVGK	0	3112.83	623.573	5	7247.4	-0.541285	1.31804
F2-E2	detected	H4_HUMAN	H2B1K_HUMAN	2.41667	33	25	69	88	-1.3844	DAVTYTEHAKR	STITSREIQTAVR	0	2774.43	555.893	5	2246.7	-0.536227	0.959815
F2-E2	detected	TLN1_HUMAN	TLN1_HUMAN	2.41667	56	60	1321	1242	-0.821815	ALSTDPAAPNLKSQLAAAAR	LNEAAAGLNQAATELVQASRGTPQDLAR	1	4854.54	971.915	5	6179.93	-0.383128	1.20581
F2-E2	HPA	TLN1_HUMAN	TLN1_HUMAN	2.41667	56	60	1321	1242	-0.821815	ALSTDPAAPNLKSQLAAAAR	LNEAAAGLNQAATELVQASRGTPQDLAR	1	4854.54	971.915	5	6179.93	-0.383128	1.20581
F3-E3	detected	ACTB_HUMAN	ACTB_HUMAN	2.41667	28	59	192	96	0.765693	ILTERGYSFTTTAER	VAPEEHPVLLTEAPLNPKANR	0	4062.12	813.431	5	4138.53	-0.497397	1.35572
F4-E4	detected	EZRI_HUMAN	EZRI_HUMAN	2.41667	22	36	255	238	0.73068	FVIKPIDK	IGFPWSEIRNISFNDK	0	2904.56	581.918	5	5935.3	-0.146905	1.49435
F4-E4	detected	EZRI_HUMAN	EZRI_HUMAN	2.41667	20	38	255	238	2.61378	FVIKPIDK	IGFPWSEIRNISFNDK	1	2905.56	582.12	5	5971.51	-0.118262	1.06347
F4-E4	detected	TLN1_HUMAN	TLN1_HUMAN	2.41667	47	69	1321	1242	-1.61846	ALSTDPAAPNLKSQLAAAAR	LNEAAAGLNQAATELVQASRGTPQDLAR	1	4854.53	1214.64	4	6165.09	-0.196178	1.76883
F4-E4	HPA	EZRI_HUMAN	EZRI_HUMAN	2.41667	22	36	255	238	0.73068	FVIKPIDK	IGFPWSEIRNISFNDK	0	2904.56	581.918	5	5935.3	-0.146905	1.49435
F4-E4	HPA	EZRI_HUMAN	EZRI_HUMAN	2.41667	20	38	255	238	2.61378	FVIKPIDK	IGFPWSEIRNISFNDK	1	2905.56	582.12	5	5971.51	-0.118262	1.06347
F4-E4	HPA	TLN1_HUMAN	TLN1_HUMAN	2.41667	47	69	1321	1242	-1.61846	ALSTDPAAPNLKSQLAAAAR	LNEAAAGLNQAATELVQASRGTPQDLAR	1	4854.53	1214.64	4	6165.09	-0.196178	1.76883
F4-E4	HPA	FCSD2_HUMAN	S10A9_HUMAN	2.41379	14	56	0	5	-0.0480675	MQPPPRK	MSQLERNIETIINTFHQYSVK	4	3415.76	684.159	5	5744.04	0.03891	1.41941
F3-E3	detected	HBG1_HUMAN	HBG1_HUMAN	2.41176	31	51	134	78	0.575315	MVTAVASALSSRYH	HLDDLKGTFAQLSELHCDK	1	3742.83	624.812	6	5206.21	-0.472628	1.65115
F4-E4	detected	LSP1_HUMAN	ACTB_HUMAN	2.41026	23	71	217	85	-4.40102	KSQPDLPISK	IWHHTFYNELRVAPEEHPVLLTEAPLNPK	1	4586.4	765.407	6	4591.27	-0.068197	1.55949
F2-E2	detected	FIBA_HUMAN	FIBA_HUMAN	2.40909	25	28	250	226	1.48558	ALTDMPQMR	MKPVPDLVPGNFK	0	2526.28	632.578	4	5120.5	-0.612833	0.960897
F4-E4	detected	ARP3_HUMAN	ARP3_HUMAN	2.40909	14	39	313	358	0.306467	RPLYK	LKPKPIDVQVITHHMQR	0	2738.55	457.433	6	2506.35	-0.16078	0.854369
F3-E3	detected	TLN1_HUMAN	TLN1_HUMAN	2.40741	22	43	2032	2090	3.46041	VLVQNAAGSQEK	ALGDLISATKAAAGK	3	2640.45	529.098	5	3448.12	0.0538111	1.52134
F3-E3	detected	PTN11_HUMAN	ALBU_HUMAN	2.40741	8	57	179	342	3.80827	YDVGGGER	NYAEAKDVFLGMFLYEYAR	2	3176.49	795.131	4	6838.38	0.578984	1.30405
F3-E3	HPA	TLN1_HUMAN	TLN1_HUMAN	2.40741	22	43	2032	2090	3.46041	VLVQNAAGSQEK	ALGDLISATKAAAGK	3	2640.45	529.098	5	3448.12	0.0538111	1.52134
F4-E4	detected	BIP_HUMAN	BIP_HUMAN	2.40741	11	54	290	75	1.81202	REVEK	LIGDAAKNQLTSNPENTVFDAK	0	3028.55	758.145	4	3479.44	0.00718707	1.62484
F4-E4	detected	ACTB_HUMAN	TPM4_HUMAN	2.40741	36	29	316	133	-1.46217	EITALAPSTMKIK	LVILEGELERAEER	0	3080.67	617.142	5	4946.71	-0.190561	0.896197
F3-E3	detected	GALK1_HUMAN	ACTH_HUMAN	2.40625	11	66	287	64	-0.0663504	RTAQAAAALR	GILTLKYPIEHGIITNWDDMEK	1	3637.91	910.485	4	5952.27	1.32393	1.48315
F3-E3	detected	FLNA_HUMAN	FLNA_HUMAN	2.40541	31	58	284	356	-0.453929	ARAYGPGIEPTGNMVK	VTVLFAGQHIAKSPFEVYVDK	1	4032.1	807.427	5	4946.91	-0.634405	2.15537
F3-E3	HPA	FLNA_HUMAN	FLNA_HUMAN	2.40541	31	58	284	356	-0.453929	ARAYGPGIEPTGNMVK	VTVLFAGQHIAKSPFEVYVDK	1	4032.1	807.427	5	4946.91	-0.634405	2.15537
F4-E4	detected	TLN1_HUMAN	TLN1_HUMAN	2.40541	41	48	825	870	-2.4547	QARILAQATSDLVNAIK	MVEAAKGAAAHPDSEEQQQR	0	3987.01	798.41	5	3910.04	-0.641112	1.45956
F4-E4	HPA	TLN1_HUMAN	TLN1_HUMAN	2.40541	41	48	825	870	-2.4547	QARILAQATSDLVNAIK	MVEAAKGAAAHPDSEEQQQR	0	3987.01	798.41	5	3910.04	-0.641112	1.45956
F2-E2	detected	ACTB_HUMAN	ACTB_HUMAN	2.4	38	46	360	96	-0.20637	QEYDESGPSIVHRK	VAPEEHPVLLTEAPLNPKANR	0	3962.03	661.345	6	3421.57	0.012668	1.56344
F3-E3	detected	RL3_HUMAN	ANXA1_HUMAN	2.4	13	47	395	125	-0.78859	DRIAK	AAMKGLGTDEDTLIEILASR	0	2728.44	683.117	4	5501.04	-0.281434	1.40524
F3-E3	detected	S10A8_HUMAN	S10A9_HUMAN	2.4	30	42	86	5	2.32104	SHEESHKE	MSQLERNIETIINTFHQYSVK	0	3555.71	593.626	6	6010.59	-0.265337	1.35775
F3-E3	HPA	ANXA1_HUMAN	ANXA1_HUMAN	2.4	13	47	162	125	-0.78859	RDLAK	AAMKGLGTDEDTLIEILASR	0	2728.44	683.117	4	5501.04	-0.281434	1.40524
F3-E3	membrane	H0Y7W6_HUMAN	A0A0J9YXZ5_HUMAN	2.4	10	38	7	1084	1.16236	QLRNLSK	SLNIKTDPVDIYK	0	2386.32	597.588	4	3497.24	-0.284301	1.06367
F4-E4	detected	GLYM_HUMAN	TRFL_HUMAN	2.4	6	42	281	302	0.234747	TLRGAR	SPKFQLFGSPSGQK	0	2203.19	551.804	4	1805.29	-0.177608	1.45473
F4-E4	detected	ARP2_HUMAN	ARP2_HUMAN	2.4	16	20	389	367	0.648412	LGVTVR	DKDNFWMTR	0	1878.94	470.743	4	4078.12	-0.69193	1.41418
F4-E4	detected	PROF1_HUMAN	ACTB_HUMAN	2.4	28	56	76	96	0.442289	DSLLQDGEFSMDLR	VAPEEHPVLLTEAPLNPKANR	3	3930.98	787.203	5	5282.79	-0.235027	1.37474
F4-E4	detected	S10A8_HUMAN	S10A9_HUMAN	2.4	51	45	0	5	-1.42167	MLTELEKALNSIIDVYHK	MSQLERNIETIINTFHQYSVK	0	4690.41	782.742	6	8393.85	-0.524493	1.4047
F4-E4	HPA	TLN1_HUMAN	TLN1_HUMAN	2.4	10	38	1646	1626	0.294705	KLITSMR	DPPSWSVLAGHSR	0	2279.19	570.804	4	3754.96	0.32808	1.5694
S3-E3	detected	H2B1K_HUMAN	H4_HUMAN	2.4	14	34	74	81	0.0981256	IAGEASR	TVTAMDVVYALKR	0	2192.16	549.048	4	4744.42	-0.292018	1.13479
F2-E2	detected	ACTB_HUMAN	ACTH_HUMAN	2.39394	32	47	29	64	-0.42733	AVFPSIVGRPR	GILTLKYPIEHGIITNWDDMEK	0	3807.02	952.761	4	5979.5	-0.132082	1.68575
F3-E3	detected	ACTB_HUMAN	ACTH_HUMAN	2.39394	30	49	29	64	0.667652	AVFPSIVGRPR	GILTLKYPIEHGIITNWDDMEK	0	3807.02	635.511	6	5933.79	-0.618681	1.42582
F4-E4	detected	ACTB_HUMAN	ACTB_HUMAN	2.39394	25	54	29	40	-0.46225	AVFPSIVGRPR	HQGVMVGMGQKDSYVGDEAQSK	0	3571.76	596.301	6	3640.51	-0.544416	1.38822
F4-E4	detected	AN32B_HUMAN	AN32B_HUMAN	2.39394	32	47	87	69	-0.974419	LPNLTHLNLSGNKLK	LELSENRIFGGLDMLAEK	1	3720.01	745.009	5	5939.75	-0.08525	1.63126
F2-E2	detected	B1AK88_HUMAN	B1AK88_HUMAN	2.39286	20	47	245	211	-0.0967087	LVEDMENKIR	SGSGTMNLGGSLTRQMEK	0	3122.52	781.636	4	3829.45	-0.602451	1.56842
F2-E2	detected	PLF4_HUMAN	PLF4_HUMAN	2.3913	11	44	97	46	0.665474	KLLES	TTSQVRPRHITSLEVIK	0	2576.47	645.124	4	2750.52	-0.565049	1.12963
F2-E2	detected	MYH9_HUMAN	MYH9_HUMAN	2.3913	14	41	1411	1416	1.67823	LEKTK	TRLQQELDDLLVDLDHQR	0	2847.51	712.886	4	5433.16	0.0725458	1.20737
F2-E2	HPA	MYH11_HUMAN	MYH9_HUMAN	2.3913	14	41	1418	1416	1.67823	LEKTK	TRLQQELDDLLVDLDHQR	0	2847.51	712.886	4	5433.16	0.0725458	1.20737
F3-E3	detected	AP3D1_HUMAN	ANXA6_HUMAN	2.3913	11	44	450	375	0.3989	AIRK	AMKGLGTDEDTIIDIITHR	0	2608.4	653.108	4	4706.41	-0.213662	1.4166
F4-E4	detected	CAP1_HUMAN	S10A8_HUMAN	2.3913	9	46	0	37	-1.53345	MADMQNLVER	LLETECPQYIRK	4	2767.35	692.845	4	3513.97	-0.764296	1.41138
F4-E4	detected	AP3D1_HUMAN	ANXA6_HUMAN	2.3913	12	43	450	375	0.80574	AIRK	AMKGLGTDEDTIIDIITHR	0	2608.4	522.688	5	4688.32	0.248926	1.9406
F4-E4	detected	MYH9_HUMAN	MYH9_HUMAN	2.3913	15	40	1411	1416	0.509541	LEKTK	TRLQQELDDLLVDLDHQR	0	2847.51	570.509	5	5355.62	-0.304977	1.27604
F4-E4	HPA	MYH11_HUMAN	MYH9_HUMAN	2.3913	15	40	1418	1416	0.509541	LEKTK	TRLQQELDDLLVDLDHQR	0	2847.51	570.509	5	5355.62	-0.304977	1.27604
S4-E4	detected	TRFL_HUMAN	TRFL_HUMAN	2.3913	18	37	261	696	-0.570386	FKDCHLAR	CSTSPLLEACEFLRK	0	2879.39	480.905	6	4074.29	-0.359134	1.17101
F3-E3	detected	FIBA_HUMAN	FIBA_HUMAN	2.38889	23	20	441	447	-0.481561	ELRTGK	EKVTSGSTTTTR	0	1993.04	499.268	4	441.632	-0.400427	1.56011
S2-E2	detected	H2B1K_HUMAN	H4_HUMAN	2.38889	13	30	87	69	-0.557271	RSTITSR	DAVTYTEHAKR	0	2133.09	534.28	4	1055.11	-0.443833	1.25854
S3-E3	detected	ITPR1_HUMAN	ALBU_HUMAN	2.38889	10	33	1874	427	0.486458	VAQQEIK	FQNALLVRYTK	1	2191.22	439.251	5	2570.78	-0.00518253	1.37541
F3-E3	detected	CXCL7_HUMAN	CXCL7_HUMAN	2.3871	36	38	63	50	2.91142	CMCIKTTSGIHPK	EESLDSDLYAELRCMCIK	0	3786.73	758.354	5	4927.02	-0.451983	1.64348
F4-E4	detected	GDIR2_HUMAN	GDIR2_HUMAN	2.3871	26	48	115	51	2.02759	VNRDIVSGLK	TLLGDGPVVTDPKAPNVVVTR	0	3270.84	655.175	5	4417.81	-0.144685	0.874839
F4-E4	detected	CUL3_HUMAN	GELS_HUMAN	2.3871	6	68	0	531	0.993278	MSNLSKGTGSRK	EPAHLMSLFGGKPMIIYK	5	3309.73	828.441	4	5847.51	1.49967	1.35153
A3-E3	detected	S10A9_HUMAN	S10A9_HUMAN	2.38462	13	18	39	44	0.871699	ELVRK	DLQNFLKK	0	1671.97	418.999	4	2978.55	-0.251256	0.910242
F2-E2	detected	MX1_HUMAN	MYH9_HUMAN	2.38462	13	18	545	859	0.747535	VREK	EKQLAAENR	0	1611.87	403.975	4	388.598	-0.121052	1.31156
F2-E2	detected	TPM4_HUMAN	TPM4_HUMAN	2.38462	15	16	126	125	-1.14995	YEEVAR	KYEEVAR	3	1670.82	418.713	4	716.452	-0.407298	1.01769
F2-E2	detected	H2B1K_HUMAN	H4_HUMAN	2.38462	31	31	74	81	-0.0800074	IAGEASRLAHYNK	TVTAMDVVYALKR	1	2919.55	730.894	4	4316.11	-0.0632588	1.32781
F2-E2	detected	FIBB_HUMAN	FIBG_HUMAN	2.38462	28	34	200	135	-0.139072	SILENLRSK	YLQEIYNSNNQKIVNLK	0	3162.7	633.548	5	4388.25	-0.333711	1.08625
F2-E2	HPA	ANO2_HUMAN	MYH9_HUMAN	2.38462	13	18	494	859	0.747535	VREK	EKQLAAENR	0	1611.87	403.975	4	388.598	-0.121052	1.31156
F3-E3	detected	STAT1_HUMAN	S10A9_HUMAN	2.38462	7	24	406	44	0.715084	HLQLK	DLQNFLKK	3	1653.96	414.497	4	2624.64	-0.279806	0.74383
F3-E3	detected	ALBU_HUMAN	ALBU_HUMAN	2.38462	37	25	427	438	-1.03312	FQNALLVRYTK	KVPQVSTPTLVEVSR	0	3014.69	603.945	5	4446.29	-0.326657	0.851026
F3-E3	detected	IF16_HUMAN	MYL6_HUMAN	2.38462	9	53	675	82	4.07676	INQLCSQTK	DQGTYEDYVEGLRVFDK	3	3135.49	784.881	4	5690.35	0.863949	1.40799
F4-E4	detected	SEPT9_HUMAN	SEPT9_HUMAN	2.38462	25	37	327	339	-1.38659	SVQPTSEERIPK	TIEIKSITHDIEEK	1	3049.6	763.407	4	3183.19	0.154224	1.16516
F4-E4	detected	ALBU_HUMAN	ALBU_HUMAN	2.38462	37	25	427	438	-1.26341	FQNALLVRYTK	KVPQVSTPTLVEVSR	0	3014.69	603.945	5	4316.74	-0.229893	1.34629
F4-E4	detected	ALBU_HUMAN	ALBU_HUMAN	2.38462	38	24	427	438	2.19335	FQNALLVRYTK	KVPQVSTPTLVEVSR	0	3014.7	754.682	4	4338.44	-0.468721	1.63022
S2-E2	detected	H2B1K_HUMAN	H4_HUMAN	2.38462	31	31	74	81	0.16987	IAGEASRLAHYNK	TVTAMDVVYALKR	0	2918.54	730.643	4	4287.64	-0.465638	1.70187
S2-E2	detected	H2B1K_HUMAN	H4_HUMAN	2.38462	27	35	74	81	1.2588	IAGEASRLAHYNK	TVTAMDVVYALKR	0	2918.55	584.717	5	4390.12	-0.223923	1.53342
S4-E4	detected	H2B1K_HUMAN	H4_HUMAN	2.38462	30	32	74	81	2.23264	IAGEASRLAHYNK	TVTAMDVVYALKR	0	2918.55	584.717	5	4386.35	-0.447397	0.88623
F3-E3	detected	ARC1B_HUMAN	ACTH_HUMAN	2.38235	6	75	361	64	-2.59869	SLESALKDLKIK	GILTLKYPIEHGIITNWDDMEK	3	3941.11	789.23	5	5909.7	-0.222169	1.19195
F4-E4	detected	ACTB_HUMAN	ACTB_HUMAN	2.38235	34	47	360	96	0.689139	QEYDESGPSIVHR	VAPEEHPVLLTEAPLNPKANR	4	3822.94	638.164	6	3449.19	-0.0900046	1.44537
F4-E4	detected	ACTB_HUMAN	ACTH_HUMAN	2.38235	29	52	29	63	0.698503	AVFPSIVGRPR	RGILTLKYPIEHGIITNWDDMEK	0	3963.12	793.632	5	5556.54	-0.612477	1.68761
F2-E2	detected	EFTS_HUMAN	H4_HUMAN	2.38095	6	44	77	81	1.45405	QAEIWLHK	TVTAMDVVYALKR	0	2513.35	629.345	4	4676.52	-0.745428	0.904596
F3-E3	detected	PERE_HUMAN	PERE_HUMAN	2.38095	27	23	433	687	-1.36499	DFLPLVLGKAR	DIFRANIYPR	0	2515.4	504.088	5	5992.89	-0.132756	1.0764
F3-E3	detected	PERE_HUMAN	PERE_HUMAN	2.38095	31	19	433	687	0.958289	DFLPLVLGKAR	DIFRANIYPR	0	2515.41	629.859	4	6069.82	0.241212	0.799446
F4-E4	detected	RAB31_HUMAN	TLN1_HUMAN	2.38095	12	38	0	1626	0.29491	MAIRELK	DPPSWSVLAGHSR	3	2279.19	570.804	4	3754.96	0.387101	1.5694
F4-E4	detected	TRXR1_HUMAN	COX5A_HUMAN	2.38095	11	39	84	56	-0.82001	KLFK	WVTYFNKPDIDAWELRK	0	2738.46	548.699	5	4691.39	-0.0580908	0.737148
F4-E4	detected	PERE_HUMAN	PERE_HUMAN	2.38095	27	23	433	687	-1.38344	DFLPLVLGKAR	DIFRANIYPR	0	2515.4	629.858	4	5992.23	-0.110754	1.15373
F4-E4	membrane	FRAS1_HUMAN	GPV_HUMAN	2.38095	13	37	3521	63	-0.43443	LQIIR	GVLQSQSFSGMTVLQR	3	2390.31	598.585	4	4285.26	0.652431	1.73722
F2-E2	detected	EX3L2_HUMAN	TLN1_HUMAN	2.375	8	49	407	870	0.0896652	AQR	MVEAAKGAAAHPDSEEQQQR	0	2549.2	638.308	4	833.95	-0.108855	1.25142
F2-E2	detected	H4_HUMAN	H2B1K_HUMAN	2.375	35	22	69	88	-0.123077	DAVTYTEHAKR	STITSREIQTAVR	0	2774.43	694.615	4	2275.21	-0.417267	1.13731
F2-E2	detected	TRFL_HUMAN	TRFL_HUMAN	2.375	31	26	628	659	-3.61211	LKQVLLHQQAK	NLLFNDNTECLAR	0	2907.53	727.889	4	3947.24	-0.161376	0.970805
F3-E3	detected	ANXA1_HUMAN	ANXA1_HUMAN	2.375	30	27	205	214	0.693899	ALYEAGERR	KGTDVNVFNTILTTR	0	2765.45	554.097	5	4314.68	-0.350664	1.17503
F3-E3	HPA	ANXA1_HUMAN	ANXA1_HUMAN	2.375	30	27	205	214	0.693899	ALYEAGERR	KGTDVNVFNTILTTR	0	2765.45	554.097	5	4314.68	-0.350664	1.17503
F4-E4	detected	IQGA2_HUMAN	IQGA2_HUMAN	2.375	12	45	974	1416	-1.23382	GARGQNTLR	AELAKLQQTLNALNK	1	2650.47	663.624	4	3570	0.21332	1.56448
F4-E4	detected	HS90B_HUMAN	HS90B_HUMAN	2.375	21	17	331	428	-1.17893	ALLFIPRR	KFYEAFSK	0	2027.13	507.791	4	3859.84	0.262443	1.50907
F4-E4	detected	EZRI_HUMAN	EZRI_HUMAN	2.375	22	35	255	238	1.12459	FVIKPIDK	IGFPWSEIRNISFNDK	0	2904.56	581.919	5	5987.73	-0.15428	1.37326
F4-E4	HPA	IQGA2_HUMAN	IQGA2_HUMAN	2.375	12	45	974	1416	-1.23382	GARGQNTLR	AELAKLQQTLNALNK	1	2650.47	663.624	4	3570	0.21332	1.56448
F4-E4	HPA	SLIT1_HUMAN	EF2_HUMAN	2.375	9	48	611	33	1.44733	GLDGLR	STLTDSLVCKAGIIASAR	2	2517.35	630.346	4	4509	0.634444	1.30232
F4-E4	HPA	EZRI_HUMAN	EZRI_HUMAN	2.375	22	35	255	238	1.12459	FVIKPIDK	IGFPWSEIRNISFNDK	0	2904.56	581.919	5	5987.73	-0.15428	1.37326
F4-E4	membrane	F5H7S7_HUMAN	F5H7S7_HUMAN	2.375	12	45	924	1366	-1.23382	GARGQNTLR	AELAKLQQTLNALNK	1	2650.47	663.624	4	3570	0.21332	1.56448
F3-E3	detected	COF1_HUMAN	COF1_HUMAN	2.37143	32	51	153	133	1.708	LGGSAVISLEGKPL	HELQANCYEEVKDRCTLAEK	0	3855.92	772.191	5	4061.67	-0.0461119	1.5219
F3-E3	HPA	COF1_HUMAN	COF1_HUMAN	2.37143	32	51	153	133	1.708	LGGSAVISLEGKPL	HELQANCYEEVKDRCTLAEK	0	3855.92	772.191	5	4061.67	-0.0461119	1.5219
F4-E4	detected	ANXA4_HUMAN	ANXA4_HUMAN	2.37143	49	34	10	26	-2.21502	AASGFNAMEDAQTLRK	AMKGLGTDEDAIISVLAYR	1	3755.86	752.179	5	5926.03	-0.147576	1.42369
F3-E3	detected	ACTN4_HUMAN	ACTN4_HUMAN	2.37037	15	49	176	194	1.32228	KTAPYK	DGLAFNALIHRHRPELIEYDK	0	3236.71	648.35	5	3595.41	-0.410783	1.65599
F4-E4	detected	ENOA_HUMAN	ENOA_HUMAN	2.37037	24	40	57	10	-0.158139	YMGKGVSK	EIFDSRGNPTVEVDLFTSK	0	3045.51	610.11	5	4538.08	-0.545956	1.31869
F4-E4	HPA	ENOA_HUMAN	ENOA_HUMAN	2.37037	24	40	57	10	-0.158139	YMGKGVSK	EIFDSRGNPTVEVDLFTSK	0	3045.51	610.11	5	4538.08	-0.545956	1.31869
F2-E2	detected	HPT_HUMAN	HPT_HUMAN	2.36842	17	28	256	216	1.51663	VSVNER	DIAPTLTLYVGKK	0	2144.19	537.054	4	3997.48	-0.207148	0.887096
F4-E4	detected	MYH9_HUMAN	MYH9_HUMAN	2.36842	22	23	396	652	1.86793	VGRDYVQK	EQLAKLMATLR	0	2260.24	566.067	4	3430.21	-0.2233	0.680452
F4-E4	detected	VINC_HUMAN	VINC_HUMAN	2.36842	29	61	327	342	-0.958589	MLGQMTDQVADLR	GQGSSPVAMQKAQQVSQGLDVLTAK	3	4016.01	804.209	5	5223.74	0.162108	1.26078
F4-E4	HPA	MYH9_HUMAN	MYH9_HUMAN	2.36842	22	23	396	652	1.86793	VGRDYVQK	EQLAKLMATLR	0	2260.24	566.067	4	3430.21	-0.2233	0.680452
F4-E4	detected	S10A8_HUMAN	S10A9_HUMAN	2.36667	28	43	86	5	1.9796	SHEESHKE	MSQLERNIETIINTFHQYSVK	0	3555.71	593.626	6	5937.97	-0.48628	1.38231
F2-E2	detected	IGHM_HUMAN	ACTH_HUMAN	2.36364	5	73	143	64	-1.63117	QIQVSWLREGK	GILTLKYPIEHGIITNWDDMEK	4	3941.05	789.218	5	5964.99	-0.391544	1.42965
F3-E3	detected	ARP3_HUMAN	ARP3_HUMAN	2.36364	15	37	313	358	-0.216498	RPLYK	LKPKPIDVQVITHHMQR	1	2739.56	457.6	6	2553.05	-0.432078	0.685221
F3-E3	detected	GAK_HUMAN	ACTH_HUMAN	2.36364	7	71	165	64	-1.31429	QKPPIIHRDLK	GILTLKYPIEHGIITNWDDMEK	3	3941.12	657.86	6	5941.29	0.154535	1.41331
F3-E3	detected	ACTB_HUMAN	ACTH_HUMAN	2.36364	24	54	29	64	-1.76424	AVFPSIVGRPR	GILTLKYPIEHGIITNWDDMEK	0	3807.01	762.41	5	6124.13	-0.269889	1.53183
F4-E4	detected	ARP3_HUMAN	ARP3_HUMAN	2.36364	14	38	313	358	0.207645	RPLYK	LKPKPIDVQVITHHMQR	0	2738.55	457.433	6	2523.84	-0.33069	1.23701
F4-E4	detected	ANX11_HUMAN	ANX11_HUMAN	2.36364	18	34	451	256	1.99838	DRTLIR	SELSGNFEKTILALMK	0	2576.4	516.288	5	6111.62	-0.860854	1.00246
S2-E2	detected	S10A8_HUMAN	S10A8_HUMAN	2.36364	25	27	85	37	0.433513	KSHEESHKE	LLETECPQYIRK	0	2682.31	448.059	6	961.161	-0.130202	1.00996
S3-E3	detected	ACTB_HUMAN	ACTH_HUMAN	2.36364	22	56	29	64	-2.86671	AVFPSIVGRPR	GILTLKYPIEHGIITNWDDMEK	1	3808.01	953.01	4	5909.6	-0.0736302	1.45553
F4-E4	detected	ACTB_HUMAN	ACTB_HUMAN	2.36111	33	52	192	96	-2.3487	ILTERGYSFTTTAER	VAPEEHPVLLTEAPLNPKANR	0	4062.11	678.025	6	4142.34	0.230911	1.25747
F2-E2	detected	EZRI_HUMAN	EZRI_HUMAN	2.36	23	36	255	238	0.240953	FVIKPIDKK	IGFPWSEIRNISFNDK	0	3032.65	607.537	5	5538.4	-0.788281	1.24029
F2-E2	HPA	EZRI_HUMAN	EZRI_HUMAN	2.36	23	36	255	238	0.240953	FVIKPIDKK	IGFPWSEIRNISFNDK	0	3032.65	607.537	5	5538.4	-0.788281	1.24029
F4-E4	detected	EZRI_HUMAN	EZRI_HUMAN	2.36	27	32	255	238	-0.528302	FVIKPIDKK	IGFPWSEIRNISFNDK	0	3032.65	607.537	5	5503.02	-0.133453	1.28698
F4-E4	detected	K1C17_HUMAN	EZRI_HUMAN	2.36	6	53	401	238	-0.518517	EPVTTRQVR	IGFPWSEIRNISFNDK	1	3031.57	607.321	5	5524.67	0.0496231	1.45419
F4-E4	HPA	EZRI_HUMAN	EZRI_HUMAN	2.36	27	32	255	238	-0.528302	FVIKPIDKK	IGFPWSEIRNISFNDK	0	3032.65	607.537	5	5503.02	-0.133453	1.28698
F2-E2	detected	TRFL_HUMAN	TRFL_HUMAN	2.35714	25	41	628	659	1.21015	LKQVLLHQQAK	NLLFNDNTECLARLHGK	0	3342.8	558.141	6	3633.19	0.0202777	1.78547
F3-E3	detected	ANXA6_HUMAN	ANXA6_HUMAN	2.35714	18	15	291	580	2.08427	EIFRTK	KEMSGDVR	0	1736.89	435.23	4	1332.99	0.0577192	2.13329
S2-E2	detected	CATA_HUMAN	CATA_HUMAN	2.35714	27	39	469	481	-1.22129	DAQIFIQKK	NFTEVHPDYGSHIQALLDK	4	3285.68	658.144	5	4386.02	-0.229046	0.993907
F4-E4	detected	S10A8_HUMAN	S10A9_HUMAN	2.35484	33	40	85	5	-0.928188	KSHEESHKE	MSQLERNIETIINTFHQYSVK	1	3684.8	615.141	6	5488.68	-0.435285	1.25304
F2-E2	detected	BD1L1_HUMAN	H2B1K_HUMAN	2.35294	8	32	3049	88	0.424228	AKR	STITSREIQTAVR	0	1858.04	465.517	4	1104.63	-0.44406	0.979731
F3-E3	detected	ANXA1_HUMAN	ANXA1_HUMAN	2.35294	20	20	243	205	-0.0190542	YSKHDMNK	ALYEAGERR	0	2109.01	422.808	5	949.553	-0.56905	1.27628
F3-E3	HPA	ANXA1_HUMAN	ANXA1_HUMAN	2.35294	20	20	243	205	-0.0190542	YSKHDMNK	ALYEAGERR	0	2109.01	422.808	5	949.553	-0.56905	1.27628
F4-E4	detected	TDRP_HUMAN	FLNA_HUMAN	2.35294	13	27	4	505	0.469285	LGRGR	VYTKGAGSGELK	0	1789.98	448.502	4	750.889	-0.925085	1.04789
F4-E4	detected	ACTB_HUMAN	ACTH_HUMAN	2.35294	30	50	29	63	0.983871	AVFPSIVGRPR	RGILTLKYPIEHGIITNWDDMEK	0	3963.12	991.788	4	5462.68	-0.455124	1.40771
F4-E4	HPA	PRSR2_HUMAN	FLNA_HUMAN	2.35294	13	27	316	505	0.46702	VARGR	VYTKGAGSGELK	0	1789.98	448.502	4	750.889	-0.927821	1.04789
S3-E3	detected	BD1L1_HUMAN	H2B1K_HUMAN	2.35294	9	31	3049	88	0.280151	AKR	STITSREIQTAVR	0	1858.04	465.517	4	1095.72	-0.478913	1.00272
F3-E3	detected	MYH9_HUMAN	MYH9_HUMAN	2.35	22	25	1519	1528	-0.858609	SVHELEKSK	RALEQQVEEMK	0	2439.24	610.817	4	1791.63	0.159472	1.7077
F3-E3	detected	ESYT1_HUMAN	TRFL_HUMAN	2.35	5	42	101	302	0.2063	SLRAAR	SPKFQLFGSPSGQK	0	2203.19	551.804	4	1900.59	0.11421	1.2995
F3-E3	detected	ANK1_HUMAN	EPB42_HUMAN	2.35	16	31	249	144	1.10706	RGNVIMVR	EDAVFLKNEAQR	1	2387.26	597.822	4	2955.17	-0.442853	0.954657
F3-E3	detected	ACTB_HUMAN	TPM4_HUMAN	2.35	17	30	327	55	-0.447402	IKIIAPPER	RIQLVEEELDR	0	2458.39	615.605	4	3806.08	-0.165022	0.915384
F3-E3	detected	MNDA_HUMAN	MNDA_HUMAN	2.35	18	29	77	65	1.21461	NLVNNLRK	LIELAKDMPSLK	0	2350.34	471.076	5	4106.28	-0.766668	1.13059
F3-E3	detected	CATG_HUMAN	CATG_HUMAN	2.35	14	80	184	199	1.16634	QICVGDRR	GDSGGPLLCNNVAHGIVSYGKSSGVPPEVFTR	0	4297.12	860.431	5	4731.25	-0.360845	1.29334
F3-E3	HPA	MYH9_HUMAN	MYH9_HUMAN	2.35	22	25	1519	1528	-0.858609	SVHELEKSK	RALEQQVEEMK	0	2439.24	610.817	4	1791.63	0.159472	1.7077
F4-E4	detected	ACTN4_HUMAN	ACTN4_HUMAN	2.35	11	36	451	522	0.0413651	ALIRK	QLEAIDQLHLEYAKR	0	2449.38	490.883	5	3345.13	-0.11397	1.44029
F4-E4	detected	CATG_HUMAN	CATG_HUMAN	2.35	16	78	184	199	1.90134	QICVGDRR	GDSGGPLLCNNVAHGIVSYGKSSGVPPEVFTR	0	4297.12	860.431	5	4711.5	-0.333022	1.64102
F4-E4	detected	S10A8_HUMAN	S10A9_HUMAN	2.35	50	44	0	5	2.55984	MLTELEKALNSIIDVYHK	MSQLERNIETIINTFHQYSVK	0	4690.43	782.745	6	8425.51	-0.553191	1.23367
F2-E2	detected	PLF4_HUMAN	PLF4_HUMAN	2.34783	11	43	97	46	0.711673	KLLES	TTSQVRPRHITSLEVIK	0	2576.47	645.124	4	2713.92	-0.227703	1.21814
F2-E2	detected	AP3D1_HUMAN	ANXA6_HUMAN	2.34783	12	42	450	375	0.479794	AIRK	AMKGLGTDEDTIIDIITHR	0	2608.4	522.688	5	4780.77	-0.39105	1.39087
F3-E3	detected	VINC_HUMAN	VINC_HUMAN	2.34783	16	38	268	656	-3.10155	RALASIDSK	STVEGIQASVKTAR	0	2429.32	608.336	4	2526.17	-0.402253	1.24949
F3-E3	detected	GPV_HUMAN	MYL6_HUMAN	2.34783	7	47	558	38	-1.68659	ALG	ALGQNPTNAEVLKVLGNPK	4	2234.24	559.568	4	3072.31	-0.185354	1.56706
F3-E3	detected	MYH9_HUMAN	MYH9_HUMAN	2.34783	14	40	1411	1416	0.539927	LEKTK	TRLQQELDDLLVDLDHQR	0	2847.51	570.509	5	5334.74	-0.658378	1.27299
F3-E3	HPA	MYH11_HUMAN	MYH9_HUMAN	2.34783	14	40	1418	1416	0.539927	LEKTK	TRLQQELDDLLVDLDHQR	0	2847.51	570.509	5	5334.74	-0.658378	1.27299
F4-E4	detected	CAP1_HUMAN	S10A8_HUMAN	2.34783	10	44	0	37	-1.46604	MADMQNLVER	LLETECPQYIRK	3	2766.35	692.594	4	3468.24	-0.630242	0.866698
S3-E3	detected	TRFL_HUMAN	TRFL_HUMAN	2.34783	20	34	261	696	0.451699	FKDCHLAR	CSTSPLLEACEFLRK	0	2879.39	576.885	5	4009.44	0.113586	1.46916
S4-E4	detected	MYH9_HUMAN	MYH9_HUMAN	2.34783	18	36	1484	1484	-0.244842	ALEEAMEQK	ALEEAMEQKAELER	3	2705.29	677.329	4	3223.92	-0.43112	1.59199
S4-E4	HPA	MYH9_HUMAN	MYH9_HUMAN	2.34783	18	36	1484	1484	-0.244842	ALEEAMEQK	ALEEAMEQKAELER	3	2705.29	677.329	4	3223.92	-0.43112	1.59199
F3-E3	detected	ALBU_HUMAN	ALBU_HUMAN	2.34615	21	40	230	342	2.14413	FGERAFK	NYAEAKDVFLGMFLYEYAR	0	3176.55	795.145	4	6825.16	-0.358154	1.24825
F4-E4	detected	FIBB_HUMAN	FIBG_HUMAN	2.34615	25	36	200	135	1.37676	SILENLRSK	YLQEIYNSNNQKIVNLK	0	3162.71	633.549	5	4341.36	0.117955	1.4036
F4-E4	detected	MYH9_HUMAN	MYL6_HUMAN	2.34615	16	45	1465	64	2.83899	DRAEAEAR	VLDFEHFLPMLQTVAKNK	0	3069.58	614.923	5	5706.72	-0.452451	0.844038
F4-E4	detected	PLSL_HUMAN	PLSL_HUMAN	2.34615	10	51	593	413	-0.16378	IGAR	VNHLYSDLSDALVIFQLYEKIK	0	3046.65	610.337	5	7287.84	-0.42671	1.0594
F4-E4	HPA	ESYT2_HUMAN	PLSL_HUMAN	2.34615	10	51	57	413	-0.16378	LGAR	VNHLYSDLSDALVIFQLYEKIK	0	3046.65	610.337	5	7287.84	-0.42671	1.0594
F3-E3	detected	HS71A_HUMAN	HSP7C_HUMAN	2.34483	14	54	263	50	-0.0900456	LRTACER	LIGDAAKNQVAMNPTNTVFDAK	0	3245.63	812.414	4	3462.25	-0.477645	1.56735
F3-E3	detected	KCY_HUMAN	KCY_HUMAN	2.34483	27	41	43	27	1.06804	KNPDSQYGELIEK	YGYTHLSAGELLRDER	0	3422.68	685.543	5	3960.4	-0.213232	1.62086
F3-E3	detected	GELS_HUMAN	GELS_HUMAN	2.34483	30	38	616	531	0.29991	TGAQELLRVLR	EPAHLMSLFGGKPMIIYK	0	3309.81	552.642	6	5860.37	0.051097	1.82435
F4-E4	detected	RS15_HUMAN	ACTH_HUMAN	2.34483	10	58	53	64	-0.626327	QHSLLKR	GILTLKYPIEHGIITNWDDMEK	1	3490.85	873.719	4	5937.26	-0.121605	1.66908
F4-E4	detected	S10A9_HUMAN	S10A9_HUMAN	2.34483	25	43	44	5	-0.263403	DLQNFLKK	MSQLERNIETIINTFHQYSVK	0	3578.85	716.778	5	7188.16	-0.56829	1.54233
F4-E4	HPA	S10A9_HUMAN	S10A9_HUMAN	2.34483	25	43	44	5	-0.263403	DLQNFLKK	MSQLERNIETIINTFHQYSVK	0	3578.85	716.778	5	7188.16	-0.56829	1.54233
F4-E4	detected	DHX15_HUMAN	ACTH_HUMAN	2.34375	4	71	134	64	-2.61984	RLQLPVWEYK	GILTLKYPIEHGIITNWDDMEK	1	3941.05	789.218	5	5906.98	-1.58262	1.38547
F4-E4	detected	DHX15_HUMAN	ACTH_HUMAN	2.34375	5	70	134	64	-2.85564	RLQLPVWEYK	GILTLKYPIEHGIITNWDDMEK	1	3941.05	657.849	6	5907.12	-0.964228	1.48436
F3-E3	detected	TRFL_HUMAN	TRFL_HUMAN	2.34091	23	80	659	553	1.09152	NLLFNDNTECLAR	CLAENAGDVAFVKDVTVLQNTDGNNNEAWAK	3	4953.34	991.674	5	6005.85	0.0494442	1.70713
F2-E2	detected	H31_HUMAN	H2A2C_HUMAN	2.33333	8	34	131	90	-0.0960209	IRGERA	NDEELNKLLGK	0	1996.07	500.025	4	2488.38	0.734857	0.725827
F2-E2	detected	MYLK_HUMAN	ALBU_HUMAN	2.33333	17	39	1225	438	0.119226	KPAPKTPPK	KVPQVSTPTLVEVSR	0	2625.52	657.388	4	3753.88	-0.177398	1.28633
F2-E2	detected	ACTB_HUMAN	ACTH_HUMAN	2.33333	29	48	29	64	1.43303	AVFPSIVGRPR	GILTLKYPIEHGIITNWDDMEK	0	3807.02	635.511	6	6064.98	-0.620962	1.10254
F2-E2	detected	TLN1_HUMAN	TLN1_HUMAN	2.33333	52	60	1321	1242	-1.24387	ALSTDPAAPNLKSQLAAAAR	LNEAAAGLNQAATELVQASRGTPQDLAR	0	4853.53	971.714	5	6183.09	-0.40144	1.27313
F2-E2	HPA	TLN1_HUMAN	TLN1_HUMAN	2.33333	52	60	1321	1242	-1.24387	ALSTDPAAPNLKSQLAAAAR	LNEAAAGLNQAATELVQASRGTPQDLAR	0	4853.53	971.714	5	6183.09	-0.40144	1.27313
F3-E3	detected	VINC_HUMAN	VINC_HUMAN	2.33333	19	23	319	309	0.614773	REILGTCK	VGELCAGKER	0	2117.07	530.276	4	1720.63	-0.0755136	1.16294
F3-E3	detected	ALBU_HUMAN	ALBU_HUMAN	2.33333	17	25	563	427	0.724637	ATKEQLK	FQNALLVRYTK	0	2192.23	439.454	5	2619.64	0.123674	1.49099
F3-E3	detected	ACTN4_HUMAN	ACTN1_HUMAN	2.33333	14	49	176	175	1.34657	KTAPYK	DGLGFCALIHRHRPELIDYGK	0	3196.66	640.34	5	3716.05	-0.430169	1.3773
F3-E3	detected	CLH1_HUMAN	CLH1_HUMAN	2.33333	29	34	87	64	1.83603	TLQIFNIEMKSK	RPISADSAIMNPASK	0	3031.59	758.905	4	4541.33	0.217422	1.2939
F3-E3	detected	GAL3B_HUMAN	TALDO_HUMAN	2.33333	7	49	215	259	-3.10262	ALGAK	LLGELLQDNAKLVPVLSAK	0	2502.47	626.625	4	4999.38	-0.554555	1.25722
F3-E3	detected	VIME_HUMAN	VIME_HUMAN	2.33333	41	22	224	321	1.34904	VESLQEEIAFLKK	RQVQSLTCEVDALK	0	3202.7	641.546	5	5329.18	-0.191166	1.40593
F3-E3	detected	ABCBA_HUMAN	ACTH_HUMAN	2.33333	7	70	160	64	1.44826	LLGLAYPERRR	GILTLKYPIEHGIITNWDDMEK	4	3941.11	789.23	5	5909.09	-0.128871	1.441
F3-E3	detected	EZRI_HUMAN	EZRI_HUMAN	2.33333	22	34	255	238	0.219352	FVIKPIDK	IGFPWSEIRNISFNDK	0	2904.55	581.918	5	5948.17	-0.0937005	1.84183
F3-E3	detected	ACTB_HUMAN	ACTH_HUMAN	2.33333	31	46	29	64	1.51356	AVFPSIVGRPR	GILTLKYPIEHGIITNWDDMEK	0	3807.02	635.511	6	5986.42	-0.273889	1.16698
F3-E3	HPA	ADIP_HUMAN	S10A9_HUMAN	2.33333	7	28	356	44	-1.21432	LDNQVSK	DLQNFLKK	5	1820.99	456.254	4	3089.32	-0.00878595	0.937737
F3-E3	HPA	ACTN1_HUMAN	ACTN1_HUMAN	2.33333	14	49	157	175	1.34657	KTAPYK	DGLGFCALIHRHRPELIDYGK	0	3196.66	640.34	5	3716.05	-0.430169	1.3773
F3-E3	HPA	EZRI_HUMAN	EZRI_HUMAN	2.33333	22	34	255	238	0.219352	FVIKPIDK	IGFPWSEIRNISFNDK	0	2904.55	581.918	5	5948.17	-0.0937005	1.84183
F3-E3	membrane	B0YJC4_HUMAN	B0YJC4_HUMAN	2.33333	41	22	224	321	1.34904	VESLQEEIAFLKK	RQVQSLTCEVDALK	0	3202.7	641.546	5	5329.18	-0.191166	1.40593
F4-E4	detected	PRKDC_HUMAN	MYH9_HUMAN	2.33333	11	31	3261	1528	-0.311042	ELHKESK	RALEQQVEEMK	0	2253.14	564.293	4	1494.56	0.213364	1.27335
F4-E4	detected	ELF3_HUMAN	UB2L3_HUMAN	2.33333	8	27	345	7	-0.313177	VDGRR	LMKELEEIRK	0	1913.05	479.27	4	1988.19	-1.38908	1.82629
F4-E4	detected	H4_HUMAN	H2B1K_HUMAN	2.33333	33	23	69	88	-0.450155	DAVTYTEHAKR	STITSREIQTAVR	0	2774.43	694.615	4	2224.46	-0.364361	1.76832
F4-E4	detected	FIBA_HUMAN	FIBA_HUMAN	2.33333	12	23	138	217	-2.29545	IEVLKR	DRQHLPLIK	0	1899.14	475.792	4	2502.21	0.220476	1.01349
F4-E4	detected	ALBU_HUMAN	ALBU_HUMAN	2.33333	17	25	563	427	0.632402	ATKEQLK	FQNALLVRYTK	0	2192.23	439.454	5	2568.2	0.177316	1.18429
F4-E4	detected	GPV_HUMAN	GPV_HUMAN	2.33333	12	37	100	63	-0.436633	LKTLR	GVLQSQSFSGMTVLQR	0	2390.31	598.585	4	4285.26	0.62553	1.73722
F4-E4	detected	S10A9_HUMAN	S10A8_HUMAN	2.33333	17	32	39	8	0.617715	ELVRK	ALNSIIDVYHKYSLIK	0	2543.45	509.697	5	4509.15	0.879647	1.22192
F4-E4	detected	HSP7C_HUMAN	HSP7C_HUMAN	2.33333	20	36	343	302	-0.579672	IPKIQK	FEELNADLFRGTLDPVEK	0	2841.53	569.312	5	4821.39	0.12025	1.20352
S2-E2	detected	H4_HUMAN	H2B1K_HUMAN	2.33333	31	25	69	88	-0.559179	DAVTYTEHAKR	STITSREIQTAVR	0	2774.43	555.893	5	2241.81	-0.401597	0.821812
S3-E3	detected	ACTB_HUMAN	ACTH_HUMAN	2.33333	25	52	29	64	1.01693	AVFPSIVGRPR	GILTLKYPIEHGIITNWDDMEK	0	3807.02	762.412	5	5977.22	-0.581901	1.29486
F4-E4	detected	IQGA1_HUMAN	ACTH_HUMAN	2.32353	5	74	676	64	2.30341	LAVGDNNSKWVK	GILTLKYPIEHGIITNWDDMEK	2	3941.04	789.215	5	5941.93	0.323162	1.52324
F2-E2	detected	GDIR2_HUMAN	GDIR2_HUMAN	2.32258	23	49	115	51	1.09242	VNRDIVSGLK	TLLGDGPVVTDPKAPNVVVTR	0	3270.83	655.174	5	4446.44	-0.637287	1.2416
F3-E3	detected	GP1BA_HUMAN	FLNA_HUMAN	2.32258	19	53	587	2216	0.279716	QVTVPR	YKGQHVPGSPFQFTVGPLGEGGAHK	0	3316.71	664.35	5	3838.9	-0.777769	1.54927
F3-E3	detected	TRFL_HUMAN	TRFL_HUMAN	2.32143	25	40	628	659	-1.04566	LKQVLLHQQAK	NLLFNDNTECLARLHGK	0	3342.79	558.14	6	3587.15	-0.512956	1.07534
F4-E4	detected	TRFL_HUMAN	TRFL_HUMAN	2.32143	20	45	352	333	3.11652	KSEEEVAAR	IDSGLYLGSGYFTAIQNLR	3	3116.59	780.154	4	4948.13	0.317132	1.98152
F4-E4	detected	S10A4_HUMAN	S10A4_HUMAN	2.32143	30	35	36	8	-0.0774895	ELLTRELPSFLGK	ALDVMVSTFHKYSGK	2	3209.71	535.958	6	5604.99	-0.31658	1.03524
F4-E4	detected	MYH9_HUMAN	MYH9_HUMAN	2.32	19	39	1100	1106	-1.79815	NMALKK	IRELESQISELQEDLESER	0	3029.53	606.913	5	4866.55	0.00463003	1.40827
F4-E4	detected	MOGS_HUMAN	H2B1K_HUMAN	2.32	12	46	10	101	-1.97388	AVPAEGVR	LLLPGELAKHAVSEGTK	0	2583.43	646.866	4	5494.82	0.0335388	1.49432
F4-E4	detected	EZRI_HUMAN	EZRI_HUMAN	2.32	27	31	255	238	1.12374	FVIKPIDKK	IGFPWSEIRNISFNDK	0	3032.65	607.538	5	5530.15	-0.00367128	2.30578
F4-E4	HPA	MYH9_HUMAN	MYH9_HUMAN	2.32	19	39	1100	1106	-1.79815	NMALKK	IRELESQISELQEDLESER	0	3029.53	606.913	5	4866.55	0.00463003	1.40827
F4-E4	HPA	EZRI_HUMAN	EZRI_HUMAN	2.32	27	31	255	238	1.12374	FVIKPIDKK	IGFPWSEIRNISFNDK	0	3032.65	607.538	5	5530.15	-0.00367128	2.30578
E2-S2	detected	S10A8_HUMAN	S10A8_HUMAN	2.31818	25	26	85	37	-0.0121534	KSHEESHKE	LLETECPQYIRK	0	2682.31	537.469	5	1030.86	-0.260238	1.29611
F4-E4	detected	MYH9_HUMAN	MYH9_HUMAN	2.31818	28	23	1269	1025	-2.55241	TELADKVTK	HEAMITDLEERLR	0	2639.35	528.878	5	4168.23	-0.458453	1.03403
F4-E4	detected	TRFL_HUMAN	TRFL_HUMAN	2.31818	24	78	659	553	2.29107	NLLFNDNTECLAR	CLAENAGDVAFVKDVTVLQNTDGNNNEAWAK	4	4954.34	991.876	5	5996.87	-0.120064	1.8019
F4-E4	HPA	MYH9_HUMAN	MYH9_HUMAN	2.31818	28	23	1269	1025	-2.55241	TELADKVTK	HEAMITDLEERLR	0	2639.35	528.878	5	4168.23	-0.458453	1.03403
S3-E3	detected	S10A8_HUMAN	S10A8_HUMAN	2.31818	26	25	85	37	-0.0223401	KSHEESHKE	LLETECPQYIRK	0	2682.31	448.058	6	947.39	-0.61729	0.93616
F2-E2	detected	ITB3_HUMAN	ITB3_HUMAN	2.31579	19	25	756	763	0.105105	FEEERAR	AKWDTANNPLYK	0	2379.16	595.798	4	2653.46	-0.648813	1.39959
F2-E2	HPA	ITB3_HUMAN	ITB3_HUMAN	2.31579	19	25	756	763	0.105105	FEEERAR	AKWDTANNPLYK	0	2379.16	595.798	4	2653.46	-0.648813	1.39959
F3-E3	detected	FIBG_HUMAN	FIBG_HUMAN	2.31579	32	56	383	274	0.19401	ASTPNGYDNGIIWATWKTR	VELEDWNGRTSTADYAMFK	1	4407.07	882.422	5	6203.59	-0.517377	1.82812
F3-E3	detected	PROF1_HUMAN	ACTB_HUMAN	2.31429	27	54	76	96	1.21479	DSLLQDGEFSMDLR	VAPEEHPVLLTEAPLNPKANR	3	3930.98	787.204	5	5287.94	0.208671	1.41967
F2-E2	detected	TLN1_HUMAN	TLN1_HUMAN	2.3125	10	27	275	257	1.4898	GERK	AGFLDLKDFLPK	0	1875.03	469.764	4	5012.38	-0.142359	0.803713
F2-E2	HPA	TLN1_HUMAN	TLN1_HUMAN	2.3125	10	27	275	257	1.4898	GERK	AGFLDLKDFLPK	0	1875.03	469.764	4	5012.38	-0.142359	0.803713
F3-E3	detected	KIF1C_HUMAN	ACTH_HUMAN	2.3125	10	64	769	64	-2.66545	AEIEALAALK	GILTLKYPIEHGIITNWDDMEK	0	3636.9	728.388	5	5889.85	0.0911064	1.46164
F3-E3	detected	ENOA_HUMAN	ENOA_HUMAN	2.31034	28	39	328	286	-2.9864	IAKAVNEK	DYPVVSIEDPFDQDDWGAWQK	3	3392.61	849.16	4	5297.05	-0.273605	1.05302
F3-E3	HPA	ENOA_HUMAN	ENOA_HUMAN	2.31034	28	39	328	286	-2.9864	IAKAVNEK	DYPVVSIEDPFDQDDWGAWQK	3	3392.61	849.16	4	5297.05	-0.273605	1.05302
F4-E4	detected	GELS_HUMAN	GELS_HUMAN	2.31034	31	36	616	531	-0.712348	TGAQELLRVLR	EPAHLMSLFGGKPMIIYK	0	3309.81	552.642	6	5847.23	-0.226633	1.82299
A2-E2	detected	S10A9_HUMAN	S10A9_HUMAN	2.30769	13	17	39	44	-0.0367574	ELVRK	DLQNFLKK	0	1671.97	418.999	4	2944.54	-0.0198085	0.863432
F2-E2	detected	H2B1K_HUMAN	H4_HUMAN	2.30769	27	33	74	81	0.323431	IAGEASRLAHYNK	TVTAMDVVYALKR	0	2918.54	487.431	6	4333.54	-0.493542	1.21019
F3-E3	detected	H2B1K_HUMAN	H4_HUMAN	2.30769	26	34	74	81	0.855728	IAGEASRLAHYNK	TVTAMDVVYALKR	0	2918.55	487.432	6	4273.93	0.349436	0.980032
F3-E3	detected	FIBB_HUMAN	FIBG_HUMAN	2.30769	26	34	200	135	1.27406	SILENLRSK	YLQEIYNSNNQKIVNLK	0	3162.71	633.549	5	4375.56	0.267464	1.44289
F4-E4	detected	MX1_HUMAN	MYH9_HUMAN	2.30769	12	18	545	859	1.13446	VREK	EKQLAAENR	0	1611.87	403.975	4	393.074	-0.407733	0.638597
F4-E4	detected	CAPG_HUMAN	CAPG_HUMAN	2.30769	26	34	192	113	-2.00564	DLALAIRDSER	GLKYQEGGVESAFHK	0	2930.48	587.104	5	3741.39	-0.359301	1.74967
F4-E4	detected	ALBU_HUMAN	ALBU_HUMAN	2.30769	35	25	427	438	-1.22884	FQNALLVRYTK	KVPQVSTPTLVEVSR	0	3014.69	754.679	4	4450.36	-0.342019	0.850689
F4-E4	detected	EZRI_HUMAN	EZRI_HUMAN	2.30769	32	28	255	238	1.92892	FVIKPIDKK	IGFPWSEIRNISFNDKK	0	3160.75	527.799	6	5059.09	0.191948	1.53371
F4-E4	detected	ADCY6_HUMAN	GELS_HUMAN	2.30769	5	115	136	486	-1.43131	LERLYQR	QGQIIYNWQGAQSTQDEVAASAILTAQLDEELGGTPVQSRVVQGK	0	5783.94	1446.99	4	6543.67	-0.231969	1.56906
F4-E4	HPA	ANO2_HUMAN	MYH9_HUMAN	2.30769	12	18	494	859	1.13446	VREK	EKQLAAENR	0	1611.87	403.975	4	393.074	-0.407733	0.638597
F4-E4	HPA	EZRI_HUMAN	EZRI_HUMAN	2.30769	32	28	255	238	1.92892	FVIKPIDKK	IGFPWSEIRNISFNDKK	0	3160.75	527.799	6	5059.09	0.191948	1.53371
S4-E4	detected	MYH9_HUMAN	MYH9_HUMAN	2.30769	18	42	1213	1081	0.068334	ANLEKAK	KEEELQAALARVEEEAAQK	0	2937.54	735.392	4	4013.87	-0.337882	1.16337
S4-E4	HPA	MYH9_HUMAN	MYH9_HUMAN	2.30769	18	42	1213	1081	0.068334	ANLEKAK	KEEELQAALARVEEEAAQK	0	2937.54	735.392	4	4013.87	-0.337882	1.16337
F2-E2	detected	FLNA_HUMAN	FLNA_HUMAN	2.30556	36	47	774	842	2.16707	VYGPGVAKTGLK	GAGSYTIMVLFADQATPTSPIRVK	0	3735.01	748.01	5	5726.35	-0.718116	1.13199
F2-E2	HPA	FLNA_HUMAN	FLNA_HUMAN	2.30556	36	47	774	842	2.16707	VYGPGVAKTGLK	GAGSYTIMVLFADQATPTSPIRVK	0	3735.01	748.01	5	5726.35	-0.718116	1.13199
F3-E3	detected	B3AT_HUMAN	B3AT_HUMAN	2.30556	18	65	70	156	3.88257	NQELRWMEAAR	ALLLKHSHAGELEALGGVKPAVLTR	1	4007.19	668.872	6	4422.42	-0.513071	0.890383
F3-E3	detected	PLF4_HUMAN	PLF4_HUMAN	2.30435	7	46	97	46	1.25743	KLLES	TTSQVRPRHITSLEVIK	0	2576.47	516.301	5	2586.05	-0.612193	1.49033
F3-E3	detected	LDHA_HUMAN	LDHA_HUMAN	2.30435	21	32	318	306	-2.86026	KSADTLWGIQK	VTLTSEEEARLK	0	2644.4	662.107	4	3617.32	-0.178858	1.00186
F4-E4	detected	GPV_HUMAN	MYL6_HUMAN	2.30435	8	45	558	38	-3.54441	ALG	ALGQNPTNAEVLKVLGNPK	4	2234.24	559.567	4	3061.6	-1.026	2.1248
F4-E4	detected	HNRPD_HUMAN	HNRPU_HUMAN	2.30435	15	38	130	559	0.446114	LDPITGRSR	APQCLGKFIEIAAR	0	2610.41	523.089	5	4375.74	-0.487476	1.47102
F2-E2	detected	S10A8_HUMAN	S10A8_HUMAN	2.3	18	28	78	37	0.898071	MGVAAHKK	LLETECPQYIRK	0	2413.26	604.323	4	1706.7	-0.26242	1.15191
F2-E2	detected	S10A8_HUMAN	S10A8_HUMAN	2.3	12	34	49	37	0.172334	KGADVWFK	LLETECPQYIRK	0	2522.3	505.467	5	3645.06	-0.292088	1.36532
F3-E3	detected	MNDA_HUMAN	MNDA_HUMAN	2.3	16	30	77	65	-0.0637685	NLVNNLRK	LIELAKDMPSLK	0	2350.34	471.075	5	4102.32	0.581212	1.77942
F3-E3	detected	SHRM3_HUMAN	GELS_HUMAN	2.3	7	39	935	616	2.79308	VLGATSFRR	TGAQELLRVLR	0	2284.32	572.087	4	4188.27	-0.626924	1.20681
F3-E3	detected	S10A8_HUMAN	S10A9_HUMAN	2.3	29	40	86	5	-1.6287	SHEESHKE	MSQLERNIETIINTFHQYSVK	0	3555.7	593.624	6	5967.82	-0.36108	0.879563
F3-E3	detected	S10A8_HUMAN	S10A9_HUMAN	2.3	29	40	86	5	0.966036	SHEESHKE	MSQLERNIETIINTFHQYSVK	0	3555.71	593.625	6	6025.94	-0.551533	1.18082
F4-E4	detected	ACTB_HUMAN	A0A087WWU8_HUMAN	2.3	34	35	316	14	-1.36699	EITALAPSTMKIK	IQVLQQQADDAEERAER	0	3423.76	685.76	5	4044.58	-0.472522	1.31973
F4-E4	detected	AHNK_HUMAN	GELS_HUMAN	2.3	6	63	1397	531	0.208463	GEGPEVDVKLPK	EPAHLMSLFGGKPMIIYK	3	3309.75	662.958	5	5859.95	-0.406437	1.24819
S3-E3	detected	S10A8_HUMAN	S10A8_HUMAN	2.3	28	18	86	37	-1.64046	SHEESHKE	LLETECPQYIR	3	2414.11	604.536	4	1335.79	-0.219527	0.883805
F3-E3	detected	CLH1_HUMAN	CLH1_HUMAN	2.2963	22	40	747	611	4.48666	ICRESNCYDPER	AHIAQLCEKAGLLQR	1	3329.6	666.928	5	2926.7	-0.595479	1.08808
F3-E3	detected	H2B1K_HUMAN	DYHC1_HUMAN	2.2963	46	16	74	2244	-0.0163211	IAGEASRLAHYNK	LEGVEGVAHIIDPK	4	2917.55	730.395	4	4261.33	0.220405	1.87765
F4-E4	detected	MOES_HUMAN	MOES_HUMAN	2.2963	39	23	524	538	1.39989	ALTSELANARDESK	KTANDMIHAENMR	0	3057.46	765.374	4	2781.42	0.104878	1.94405
F4-E4	detected	MOES_HUMAN	MOES_HUMAN	2.2963	34	28	401	412	0.00759809	EALLQASRDQK	KTQEQLALEMAELTAR	1	3113.62	779.413	4	4604.48	-0.278241	1.05193
F4-E4	detected	MOES_HUMAN	MOES_HUMAN	2.2963	33	29	401	412	1.42325	EALLQASRDQK	KTQEQLALEMAELTAR	0	3112.62	779.163	4	4621.26	-0.0987387	1.39118
F4-E4	detected	S10A8_HUMAN	S10A8_HUMAN	2.2963	25	37	37	8	-0.499215	LLETECPQYIR	ALNSIIDVYHKYSLIK	4	3309.75	662.957	5	5058.53	-0.920434	1.50665
F4-E4	HPA	MOES_HUMAN	MOES_HUMAN	2.2963	39	23	524	538	1.39989	ALTSELANARDESK	KTANDMIHAENMR	0	3057.46	765.374	4	2781.42	0.104878	1.94405
F4-E4	HPA	MOES_HUMAN	MOES_HUMAN	2.2963	34	28	401	412	0.00759809	EALLQASRDQK	KTQEQLALEMAELTAR	1	3113.62	779.413	4	4604.48	-0.278241	1.05193
F4-E4	HPA	MOES_HUMAN	MOES_HUMAN	2.2963	33	29	401	412	1.42325	EALLQASRDQK	KTQEQLALEMAELTAR	0	3112.62	779.163	4	4621.26	-0.0987387	1.39118
F2-E2	detected	ANXA1_HUMAN	ANXA1_HUMAN	2.29167	28	27	205	214	2.1286	ALYEAGERR	KGTDVNVFNTILTTR	0	2765.45	554.098	5	4350.63	-0.593276	0.776773
F2-E2	HPA	ANXA1_HUMAN	ANXA1_HUMAN	2.29167	28	27	205	214	2.1286	ALYEAGERR	KGTDVNVFNTILTTR	0	2765.45	554.098	5	4350.63	-0.593276	0.776773
F3-E3	detected	TRFL_HUMAN	TRFL_HUMAN	2.29167	30	25	628	659	0.695525	LKQVLLHQQAK	NLLFNDNTECLAR	0	2907.54	582.515	5	3927.95	0.321174	1.03222
F3-E3	detected	TRFL_HUMAN	TRFL_HUMAN	2.29167	31	24	628	659	-0.469713	LKQVLLHQQAK	NLLFNDNTECLAR	0	2907.54	727.892	4	3952.92	-0.0880202	1.42078
F3-E3	detected	GPDM_HUMAN	GPDM_HUMAN	2.29032	31	40	198	179	-2.72847	SRALEHFPMLQK	LYDLVAGSNCLKSSYVLSK	1	3596.85	720.377	5	5011.67	-0.272122	1.87088
F4-E4	detected	APOA2_HUMAN	APOA1_HUMAN	2.29032	27	44	52	231	1.82672	VKSPELQAEAK	AKPALEDLRQGLLPVLESFK	0	3445.92	690.192	5	5379.9	-0.146508	1.68767
F4-E4	detected	ANXA6_HUMAN	ANXA6_HUMAN	2.29032	34	37	407	375	0.298141	SHFGRDLMTDLK	AMKGLGTDEDTIIDIITHR	0	3540.77	591.136	6	5723.86	-0.319532	1.41364
F3-E3	detected	FIBA_HUMAN	FIBA_HUMAN	2.28571	14	18	138	211	0.984495	IEVLKR	DLLPSRDR	0	1751.01	438.759	4	2639.45	-0.107148	1.00893
F3-E3	detected	FIBA_HUMAN	FIBB_HUMAN	2.28571	31	65	217	164	-1.19265	DRQHLPLIK	DNENVVNEYSSELEKHQLYIDETVNSNIPTNLR	1	5019.5	1255.88	4	5962.91	-0.551484	1.51013
F4-E4	detected	BIP_HUMAN	BIP_HUMAN	2.28571	19	45	436	337	-0.762932	LIPRNTVVPTK	STMKPVQKVLEDSDLKK	0	3205.81	642.169	5	2910.95	-0.233712	1.40957
F4-E4	detected	A0A087WWU8_HUMAN	ACTB_HUMAN	2.28571	21	27	93	316	2.42016	VIENRALK	EITALAPSTMKIK	0	2367.36	592.848	4	3025.45	0.153331	0.882114
F4-E4	detected	TLN1_HUMAN	TLN1_HUMAN	2.28571	19	45	2017	2044	1.8667	EGILKTAK	LAQAAQSSVATITRLADVVK	0	2923.68	731.926	4	4868.26	0.508697	1.75576
F4-E4	detected	MA2A1_HUMAN	RS4X_HUMAN	2.28571	11	53	1141	78	-0.720734	IQLR	TDITYPAGFMDVISIDKTGENFR	3	3129.58	626.923	5	5652.63	0.345195	1.39699
F4-E4	detected	PERE_HUMAN	PERE_HUMAN	2.28571	27	21	433	687	-1.67053	DFLPLVLGKAR	DIFRANIYPR	0	2515.4	504.088	5	5999.97	-0.559107	0.882417
F4-E4	HPA	TLN1_HUMAN	TLN1_HUMAN	2.28571	19	45	2017	2044	1.8667	EGILKTAK	LAQAAQSSVATITRLADVVK	0	2923.68	731.926	4	4868.26	0.508697	1.75576
F3-E3	detected	SMC3_HUMAN	TRFL_HUMAN	2.28	9	48	797	696	-3.11382	VDALNDEIR	CSTSPLLEACEFLRK	4	2866.39	478.74	6	4010.26	0.198147	1.16819
F3-E3	detected	HCD2_HUMAN	S10A8_HUMAN	2.28	4	53	253	0	4.03751	LDGAIR	MLTELEKALNSIIDVYHK	0	2783.5	696.882	4	6357.89	-0.0370235	1.43512
F3-E3	detected	ACTB_HUMAN	ACTH_HUMAN	2.27907	52	46	19	64	-1.51009	AGFAGDDAPRAVFPSIVGRPR	GILTLKYPIEHGIITNWDDMEK	1	4765.44	795.248	6	6065.23	-0.350535	1.31757
F2-E2	detected	ALBU_HUMAN	ALBU_HUMAN	2.27778	21	20	230	373	0.0774212	FGERAFK	LAKTYETTLEK	0	2173.14	544.293	4	2477.68	-0.184219	0.670124
F3-E3	detected	KPBB_HUMAN	CXCL7_HUMAN	2.27778	14	27	644	104	0.030805	GIIGGVK	ICLDPDAPRIK	0	1963.09	491.78	4	3034.7	-0.307238	1.20199
F3-E3	detected	TCP4_HUMAN	S10A4_HUMAN	2.27778	12	29	76	36	0.320132	DFKGK	ELLTRELPSFLGK	3	2107.17	527.799	4	3754.59	-0.101151	0.901843
F4-E4	HPA	IREB2_HUMAN	MYH9_HUMAN	2.27778	10	31	24	1528	-2.11622	KFFDVSK	RALEQQVEEMK	0	2253.14	564.293	4	1494.56	-1.59439	1.27335
F3-E3	detected	TAGL2_HUMAN	TAGL2_HUMAN	2.27586	24	42	121	18	-3.30059	NMACVQR	IEKQYDADLEQILIQWITTQCR	1	3665.77	917.45	4	7654.21	0.252709	1.36903
F4-E4	detected	ANX11_HUMAN	ANX11_HUMAN	2.27586	27	39	244	192	-0.680997	TAYGKDLIK	GTITDAPGFDPLRDAEVLRK	0	3201.7	641.348	5	4809.53	0.222567	1.1893
F4-E4	detected	TRFL_HUMAN	TRFL_HUMAN	2.27586	29	37	278	23	-1.89301	SVNGKEDAIWNLLR	RSVQWCAVSQPEATK	1	3384.7	847.183	4	5051.69	-0.172388	1.00369
F4-E4	detected	TLN1_HUMAN	TLN1_HUMAN	2.27536	72	85	917	958	0.278449	LEHAAKQAAASATQTIAAAQHAASTPK	AVAEQIPLLVQGVRGSQAQPDSPSAQLALIAASQSFLQPGGK	1	6895.64	1150.28	6	6386.79	-0.141451	1.96138
F4-E4	HPA	TLN1_HUMAN	TLN1_HUMAN	2.27536	72	85	917	958	0.278449	LEHAAKQAAASATQTIAAAQHAASTPK	AVAEQIPLLVQGVRGSQAQPDSPSAQLALIAASQSFLQPGGK	1	6895.64	1150.28	6	6386.79	-0.141451	1.96138
F2-E2	detected	ACTN1_HUMAN	ACTN1_HUMAN	2.27273	20	30	414	479	-0.783457	EAMLRQK	ICDQWDNLGALTQKR	1	2716.36	544.279	5	3900.02	-0.189274	0.950021
F2-E2	detected	ACTB_HUMAN	ACTH_HUMAN	2.27273	24	51	29	64	3.30579	AVFPSIVGRPR	GILTLKYPIEHGIITNWDDMEK	0	3807.03	952.765	4	5947.5	-0.248856	1.36709
F2-E2	HPA	ACTN1_HUMAN	ACTN1_HUMAN	2.27273	20	30	414	479	-0.783457	EAMLRQK	ICDQWDNLGALTQKR	1	2716.36	544.279	5	3900.02	-0.189274	0.950021
F3-E3	detected	UBS3A_HUMAN	S10A8_HUMAN	2.27273	8	42	606	37	2.27684	ECGDFAQLVR	LLETECPQYIRK	0	2766.35	692.596	4	3465.94	-0.156924	1.61977
F3-E3	detected	ACTB_HUMAN	ACTB_HUMAN	2.27273	29	46	29	40	-2.57503	AVFPSIVGRPR	HQGVMVGMGQKDSYVGDEAQSK	0	3571.76	596.3	6	3710.74	-0.660398	1.1207
F3-E3	detected	AN32A_HUMAN	AN32A_HUMAN	2.27273	41	34	87	69	1.88273	CPNLTHLNLSGNKIK	LELSDNRVSGGLEVLAEK	0	3659.94	610.997	6	4634.52	0.464854	1.6094
F3-E3	detected	ACTB_HUMAN	ACTH_HUMAN	2.27273	30	45	29	64	2.7375	AVFPSIVGRPR	GILTLKYPIEHGIITNWDDMEK	0	3807.03	635.512	6	6027.11	-0.252014	1.4155
F2-E2	detected	RL35A_HUMAN	HSP7C_HUMAN	2.26923	11	48	16	50	-0.0956646	RGLR	LIGDAAKNQVAMNPTNTVFDAK	0	2841.49	711.38	4	3322.81	-0.256425	1.48225
F2-E2	detected	CXCL7_HUMAN	CXCL7_HUMAN	2.26923	34	25	104	48	3.04417	ICLDPDAPRIK	GKEESLDSDLYAELR	0	3044.52	609.912	5	4818.38	-0.0723895	1.10299
F3-E3	detected	TLN1_HUMAN	TLN1_HUMAN	2.26923	22	37	2131	2007	-0.0488743	TVKAVEDEATK	EGTETFADHREGILK	0	2915.45	729.87	4	2507.27	-0.505847	1.76428
F3-E3	detected	ACTN4_HUMAN	ACTN4_HUMAN	2.26923	20	39	106	67	-0.498462	VHKINNVNK	AGTQIENIDEDFRDGLK	1	3009.53	602.914	5	3138.33	-0.262961	1.35075
F3-E3	detected	H2B1K_HUMAN	H4_HUMAN	2.26923	26	33	74	81	0.585333	IAGEASRLAHYNK	TVTAMDVVYALKR	0	2918.55	584.716	5	4340.42	-0.147015	1.118
F3-E3	HPA	TLN1_HUMAN	TLN1_HUMAN	2.26923	22	37	2131	2007	-0.0488743	TVKAVEDEATK	EGTETFADHREGILK	0	2915.45	729.87	4	2507.27	-0.505847	1.76428
F4-E4	detected	MYH9_HUMAN	MYH9_HUMAN	2.26923	20	39	1213	1081	1.28866	ANLEKAK	KEEELQAALARVEEEAAQK	0	2937.54	588.516	5	4003.12	-0.3617	1.02866
F4-E4	detected	MYH9_HUMAN	MYH9_HUMAN	2.26923	18	41	1213	1081	3.44161	ANLEKAK	KEEELQAALARVEEEAAQK	0	2937.55	735.395	4	4016.08	-0.303282	1.28131
F4-E4	HPA	MYH9_HUMAN	MYH9_HUMAN	2.26923	20	39	1213	1081	1.28866	ANLEKAK	KEEELQAALARVEEEAAQK	0	2937.54	588.516	5	4003.12	-0.3617	1.02866
F4-E4	HPA	MYH9_HUMAN	MYH9_HUMAN	2.26923	18	41	1213	1081	3.44161	ANLEKAK	KEEELQAALARVEEEAAQK	0	2937.55	735.395	4	4016.08	-0.303282	1.28131
S2-E2	detected	ALBU_HUMAN	ALBU_HUMAN	2.26923	36	23	427	438	1.99677	FQNALLVRYTK	KVPQVSTPTLVEVSR	0	3014.7	754.682	4	4329.45	-0.621548	1.18524
S2-E2	detected	H2B1K_HUMAN	H4_HUMAN	2.26923	28	31	74	81	0.506413	IAGEASRLAHYNK	TVTAMDVVYALKR	0	2918.55	487.431	6	4372.8	-0.355718	0.802491
S2-E2	detected	ALBU_HUMAN	ALBU_HUMAN	2.26923	35	24	427	438	0.47572	FQNALLVRYTK	KVPQVSTPTLVEVSR	0	3014.69	754.681	4	4475.13	-0.547606	0.855601
F4-E4	detected	FIBA_HUMAN	FIBB_HUMAN	2.26829	21	72	211	164	3.00865	DLLPSRDR	DNENVVNEYSSELEKHQLYIDETVNSNIPTNLR	0	4870.38	975.083	5	6243.67	0.0881904	1.77256
F3-E3	detected	S10A8_HUMAN	S10A9_HUMAN	2.26667	29	39	86	5	0.342106	SHEESHKE	MSQLERNIETIINTFHQYSVK	0	3555.71	593.625	6	5951.56	-0.692909	0.932347
F3-E3	detected	E7EX90_HUMAN	S10A8_HUMAN	2.26316	8	35	463	37	1.77308	ETELELR	LLETECPQYIRK	2	2463.26	616.823	4	2403.21	0.0886171	0.800243
F3-E3	detected	VINC_HUMAN	VINC_HUMAN	2.26316	27	59	327	342	2.17229	MLGQMTDQVADLR	GQGSSPVAMQKAQQVSQGLDVLTAK	4	4017.02	804.412	5	5219.18	-0.259938	1.40372
F4-E4	detected	EF2_HUMAN	S10A8_HUMAN	2.26316	6	37	507	24	-2.25113	VAVEAK	GNFHAVYRDDLKK	4	2190.16	548.547	4	3233.46	-0.315286	1.86972
F4-E4	detected	KALRN_HUMAN	CXCL7_HUMAN	2.26316	14	29	1795	48	1.18109	DGRK	GKEESLDSDLYAELR	0	2222.08	556.528	4	3353.9	-0.184555	1.08362
F3-E3	detected	MYH9_HUMAN	MYH9_HUMAN	2.26087	14	38	1411	1416	0.519193	LEKTK	TRLQQELDDLLVDLDHQR	0	2847.51	570.509	5	5383.31	-0.0559939	1.47984
F3-E3	detected	AP2B1_HUMAN	AP2B1_HUMAN	2.26087	15	37	313	266	2.14387	RPEILK	FLELLPKDSDYYNMLLK	0	2879.56	720.896	4	5896.45	-0.726958	1.56246
F3-E3	detected	TCPH_HUMAN	TRFL_HUMAN	2.26087	9	95	448	406	2.63201	QLCDNAGFDATNILNK	GEADAMSLDGGYVYTAGKCGLVPVLAENYK	0	4964.34	1242.09	4	7523.81	0.343494	1.62656
F3-E3	HPA	MYH11_HUMAN	MYH9_HUMAN	2.26087	14	38	1418	1416	0.519193	LEKTK	TRLQQELDDLLVDLDHQR	0	2847.51	570.509	5	5383.31	-0.0559939	1.47984
F4-E4	detected	ACTB_HUMAN	ACTB_HUMAN	2.26087	23	29	40	51	0.115214	HQGVMVGMGQK	DSYVGDEAQSKR	3	2536.18	635.052	4	1461.05	0.0695414	1.04017
F4-E4	detected	RUVB1_HUMAN	ACTH_HUMAN	2.26087	9	43	119	70	0.0720848	AIGLRIK	YPIEHGIITNWDDMEK	0	2753.42	689.363	4	5213.77	0.168649	1.15986
F3-E3	detected	CLH1_HUMAN	CLH1_HUMAN	2.25926	29	32	87	64	1.00793	TLQIFNIEMKSK	RPISADSAIMNPASK	0	3031.59	758.904	4	4536.43	0.385182	1.7671
F4-E4	detected	MOES_HUMAN	MOES_HUMAN	2.25926	35	26	401	412	1.37071	EALLQASRDQK	KTQEQLALEMAELTAR	0	3112.62	623.532	5	4604.34	-0.0969304	0.78291
F4-E4	detected	AP2B1_HUMAN	TLN1_HUMAN	2.25926	12	49	266	2044	3.92615	FLELLPK	LAQAAQSSVATITRLADVVK	0	2923.69	731.929	4	4823.71	-0.219704	1.73412
F4-E4	HPA	MOES_HUMAN	MOES_HUMAN	2.25926	35	26	401	412	1.37071	EALLQASRDQK	KTQEQLALEMAELTAR	0	3112.62	623.532	5	4604.34	-0.0969304	0.78291
F3-E3	detected	PROF1_HUMAN	ACTB_HUMAN	2.25714	26	53	76	96	-1.16522	DSLLQDGEFSMDLR	VAPEEHPVLLTEAPLNPKANR	4	3931.98	787.403	5	5281.9	-0.515044	0.83845
F3-E3	detected	ILEU_HUMAN	ILEU_HUMAN	2.25714	24	55	175	255	1.09275	FMKEATTNAPFR	LHEWTKPENLDFIEVNVSLPRFK	2	4248.18	709.037	6	5481.68	0.173079	1.69389
F4-E4	detected	CATG_HUMAN	CATG_HUMAN	2.25581	26	71	132	195	2.25259	AQEGLRPGTLCTVAGWGR	AAFKGDSGGPLLCNNVAHGIVSYGK	1	4484.24	1122.07	4	4923.24	-1.69247	1.85428
F4-E4	detected	ACTB_HUMAN	ACTH_HUMAN	2.25581	53	44	19	64	-2.71088	AGFAGDDAPRAVFPSIVGRPR	GILTLKYPIEHGIITNWDDMEK	2	4766.44	795.414	6	6060.11	-0.0952765	1.58113
F2-E2	detected	PMGE_HUMAN	PGAM1_HUMAN	2.25	10	35	114	91	-2.06582	LWRR	HYGGLTGLNKAETAAK	0	2283.22	571.812	4	2255.52	-0.74611	1.31297
F2-E2	detected	ACTB_HUMAN	TPM4_HUMAN	2.25	16	29	327	55	1.29087	IKIIAPPER	RIQLVEEELDR	0	2458.39	615.606	4	3860.32	-0.0319726	1.04536
F2-E2	detected	ARPC5_HUMAN	ARPC5_HUMAN	2.25	28	44	132	94	3.12828	ALAAGGVGSIVRVLTAR	AVQSLDKNGVDLLMK	0	3263.85	653.777	5	5933.82	-0.13183	1.83126
F2-E2	HPA	ARPC5_HUMAN	ARPC5_HUMAN	2.25	28	44	132	94	3.12828	ALAAGGVGSIVRVLTAR	AVQSLDKNGVDLLMK	0	3263.85	653.777	5	5933.82	-0.13183	1.83126
F3-E3	detected	S10A6_HUMAN	S10A6_HUMAN	2.25	15	30	19	36	-0.50912	YSGREGDK	ELIQKELTIGSK	0	2292.19	574.056	4	2351.6	-0.360295	1.51093
F3-E3	detected	FKB1A_HUMAN	FKB1A_HUMAN	2.25	26	37	49	19	0.949616	FMLGKQEVIR	RGQTCVVHYTGMLEDGKK	0	3321.68	554.621	6	3294.17	-0.553504	1.21405
F3-E3	detected	ADA_HUMAN	ANXA6_HUMAN	2.25	11	43	77	375	4.08211	EAIKR	AMKGLGTDEDTIIDIITHR	1	2738.46	548.699	5	4697.57	-0.164154	1.54437
F3-E3	HPA	S10A6_HUMAN	S10A6_HUMAN	2.25	15	30	19	36	-0.50912	YSGREGDK	ELIQKELTIGSK	0	2292.19	574.056	4	2351.6	-0.360295	1.51093
F4-E4	detected	ESYT1_HUMAN	TRFL_HUMAN	2.25	6	39	101	302	-1.96897	SLRAAR	SPKFQLFGSPSGQK	0	2203.18	551.803	4	1879.93	-0.179179	1.09961
F4-E4	detected	TRFL_HUMAN	TRFL_HUMAN	2.25	14	40	261	696	-3.30745	FKDCHLAR	CSTSPLLEACEFLRK	1	2880.38	721.103	4	4052.59	0.21752	1.81486
F4-E4	detected	MNDA_HUMAN	MNDA_HUMAN	2.25	17	28	77	65	1.13541	NLVNNLRK	LIELAKDMPSLK	0	2350.34	471.076	5	4096.52	0.775771	1.44271
F4-E4	detected	HS71A_HUMAN	HS71A_HUMAN	2.25	16	38	343	302	-0.437868	IPKVQK	FEELCSDLFRSTLEPVEK	0	2933.52	734.387	4	4564.26	-0.0862799	1.32314
F4-E4	detected	TRFL_HUMAN	TRFL_HUMAN	2.25	18	45	352	333	0.482053	KSEEEVAAR	IDSGLYLGSGYFTAIQNLR	3	3116.58	624.323	5	4935.03	-0.0425205	1.08951
F4-E4	membrane	H0Y7W6_HUMAN	A0A0J9YXZ5_HUMAN	2.25	9	36	7	1084	1.18661	QLRNLSK	SLNIKTDPVDIYK	0	2386.32	597.588	4	3534.96	-0.0983919	0.89073
F4-E4	detected	HBD_HUMAN	HBB_HUMAN	2.2439	27	65	134	68	2.35615	VVAGVANALAHK	VLGAFSDGLAHLDNLKGTFATLSELHCDK	3	4289.24	715.88	6	6110.73	-0.0500216	1.22111
F4-E4	detected	AN32B_HUMAN	AN32B_HUMAN	2.24242	33	41	87	69	-0.258686	LPNLTHLNLSGNKLK	LELSENRIFGGLDMLAEK	0	3719.01	744.809	5	5943.89	-0.163708	1.51879
F2-E2	detected	GELS_HUMAN	GELS_HUMAN	2.24138	23	42	616	531	-0.498454	TGAQELLRVLR	EPAHLMSLFGGKPMIIYK	0	3309.81	662.969	5	5903.68	-0.674891	1.53731
F4-E4	detected	ACTB_HUMAN	ACTB_HUMAN	2.24138	10	55	62	40	-0.129172	RGILTLK	HQGVMVGMGQKDSYVGDEAQSK	0	3173.6	794.406	4	3294.93	-0.58922	2.08017
F4-E4	detected	DJC13_HUMAN	H2B1K_HUMAN	2.24	9	47	1608	74	2.89684	SLAGMLTPYVAR	IAGEASRLAHYNK	3	2718.44	680.616	4	4334.02	-0.0655137	1.70084
F2-E2	detected	S10A8_HUMAN	S10A8_HUMAN	2.2381	21	26	86	37	0.51067	SHEESHKE	LLETECPQYIRK	0	2554.21	639.561	4	1375.57	0.397693	1.06024
F3-E3	detected	S10A8_HUMAN	S10A8_HUMAN	2.2381	24	23	85	37	-0.792138	KSHEESHKE	LLETECPQYIR	3	2542.21	636.56	4	1053.3	-0.409298	1.16258
F3-E3	detected	PERE_HUMAN	PERE_HUMAN	2.2381	29	18	433	687	0.223372	DFLPLVLGKAR	DIFRANIYPR	0	2515.41	629.859	4	6085.13	-0.121069	1.05261
F4-E4	detected	CLUS_HUMAN	CLUS_HUMAN	2.2381	14	33	340	326	-0.747276	KYNELLK	ELDESLQVAERLTR	0	2588.38	518.683	5	4343.11	-0.721055	1.66204
F3-E3	detected	ALBU_HUMAN	ALBU_HUMAN	2.23529	17	21	215	237	2.64229	ASSAKQR	AWAVARLSQR	0	1927.06	482.771	4	1251.41	0.511245	1.19143
F3-E3	detected	SMC3_HUMAN	CXCL7_HUMAN	2.23529	13	25	101	104	-0.508613	VIGAKK	ICLDPDAPRIK	0	1935.1	484.781	4	2023.26	-0.950147	1.39679
F3-E3	detected	TPM4_HUMAN	ACTB_HUMAN	2.23529	20	18	93	327	-0.147019	VIENRAMK	IKIIAPPER	0	2019.17	505.799	4	2078.83	-0.403781	0.641455
F3-E3	detected	CAZA1_HUMAN	CAZA1_HUMAN	2.23529	14	24	92	119	-3.77114	NKISFK	SWRESCDSALR	0	2125.03	532.265	4	2347.01	-0.480856	1.32569
F3-E3	detected	RDH14_HUMAN	ACTB_HUMAN	2.23529	10	66	302	96	0.214165	YFGDCKEEELLPK	VAPEEHPVLLTEAPLNPKANR	1	3946	790.208	5	3843.85	-0.0625696	1.09144
F4-E4	detected	COR1A_HUMAN	COF1_HUMAN	2.23529	21	17	234	22	0.0544517	ILTTGFSR	KSSTPEEVK	0	1921.02	481.261	4	2007.94	0.0584726	1.35258
F3-E3	detected	ACTB_HUMAN	A0A087WWU8_HUMAN	2.23333	31	36	316	14	-2.51901	EITALAPSTMKIK	IQVLQQQADDAEERAER	0	3423.76	685.759	5	4045.48	-0.165451	0.856244
F4-E4	detected	S10A8_HUMAN	S10A9_HUMAN	2.23333	30	37	86	5	0.380489	SHEESHKE	MSQLERNIETIINTFHQYSVK	0	3555.71	593.625	6	5959.18	-0.556409	1.13152
F4-E4	detected	S10A8_HUMAN	S10A9_HUMAN	2.23333	24	43	86	5	-0.559446	SHEESHKE	MSQLERNIETIINTFHQYSVK	2	3557.71	712.549	5	5974.21	0.0427353	1.57519
F2-E2	detected	H2B1K_HUMAN	H4_HUMAN	2.23077	27	31	74	81	1.0332	IAGEASRLAHYNK	TVTAMDVVYALKR	0	2918.55	487.432	6	4390.43	-0.131952	0.88198
F2-E2	detected	H2B1K_HUMAN	H4_HUMAN	2.23077	23	35	74	81	-1.75441	IAGEASRLAHYNK	TVTAMDVVYALKR	2	2920.55	487.765	6	4405.93	-0.0968247	1.15302
F3-E3	detected	STAT1_HUMAN	S10A9_HUMAN	2.23077	8	21	406	44	-2.48753	HLQLK	DLQNFLKK	3	1653.95	414.495	4	3690.03	-0.858693	1.60026
F3-E3	detected	H2AY_HUMAN	HBA_HUMAN	2.23077	10	48	305	129	-4.24533	SIAFPSIGSGR	FLASVSTVLTSKYR	3	2673.44	669.367	4	4821.11	0.239329	1.17742
F3-E3	detected	TRFL_HUMAN	TRFL_HUMAN	2.23077	33	25	587	364	-0.196589	LADFALLCLDGKR	VVWCAVGEQELRK	1	3088.6	618.728	5	5377.55	0.0165086	1.98962
F3-E3	HPA	MYO3A_HUMAN	S10A9_HUMAN	2.23077	8	21	322	44	-2.50585	IHTKK	DLQNFLKK	0	1653.95	414.495	4	3690.03	-0.731292	1.60026
F4-E4	HPA	IFM5_HUMAN	EZRI_HUMAN	2.23077	5	53	68	238	-0.514526	VVGDLEAARR	IGFPWSEIRNISFNDK	1	3031.57	607.321	5	5524.67	-0.067476	1.45419
S2-E2	detected	H2B1K_HUMAN	H4_HUMAN	2.23077	27	31	74	81	0.732868	IAGEASRLAHYNK	TVTAMDVVYALKR	0	2918.55	487.432	6	4279.73	-0.940748	1.28678
S2-E2	detected	ALBU_HUMAN	ALBU_HUMAN	2.23077	34	24	427	438	0.64167	FQNALLVRYTK	KVPQVSTPTLVEVSR	0	3014.69	603.946	5	4324.55	-0.463095	0.661042
S2-E2	detected	ALBU_HUMAN	ALBU_HUMAN	2.23077	33	25	427	438	1.11518	FQNALLVRYTK	KVPQVSTPTLVEVSR	0	3014.7	603.946	5	4340.99	-0.578636	1.08044
S3-E3	detected	ALBU_HUMAN	ALBU_HUMAN	2.23077	33	25	427	438	1.03116	FQNALLVRYTK	KVPQVSTPTLVEVSR	0	3014.69	754.681	4	4331.26	-0.120826	1.98176
F3-E3	detected	TLN1_HUMAN	TLN1_HUMAN	2.22917	44	63	8	34	3.0533	ISIGNVVKTMQFEPSTMVYDACR	ERIPEAPAGPPSDFGLFLSDDDPKK	0	5366.61	895.442	6	6677.03	-0.0578578	1.41703
F3-E3	HPA	TLN1_HUMAN	TLN1_HUMAN	2.22917	44	63	8	34	3.0533	ISIGNVVKTMQFEPSTMVYDACR	ERIPEAPAGPPSDFGLFLSDDDPKK	0	5366.61	895.442	6	6677.03	-0.0578578	1.41703
F4-E4	detected	F13A_HUMAN	F13A_HUMAN	2.22917	56	51	109	13	-0.500989	YPQENKGTYIPVPIVSELQSGK	RAVPPNNSNAAEDDLPTVELQGVVPR	1	5228.68	1046.74	5	5956.83	-0.318559	1.26336
F4-E4	detected	PSB8_HUMAN	PSB1_HUMAN	2.22917	43	64	92	165	1.25972	ASAGSYISALRVNK	AGGSASAMLQPLLDNQVGFKNMQNVEHVPLSLDR	1	5096.61	850.442	6	6138.21	0.717557	1.55966
F3-E3	detected	ADCY6_HUMAN	PSD13_HUMAN	2.22727	12	37	631	106	-2.40479	AIDAR	SSDEAVILCKTAIGALK	3	2331.24	583.818	4	3600.01	-0.00818113	0.795577
F4-E4	detected	ML12A_HUMAN	MYL9_HUMAN	2.22727	21	28	164	152	-0.0534192	HGAKDKDD	GNFNYVEFTRILK	0	2508.24	502.655	5	3704.09	-0.0679002	1.29877
S2-E2	detected	S10A8_HUMAN	S10A8_HUMAN	2.22727	19	30	85	37	2.116	KSHEESHKE	LLETECPQYIRK	1	2683.32	671.836	4	912.837	-0.192767	1.8878
F3-E3	detected	HBD_HUMAN	HBB_HUMAN	2.225	37	52	134	97	3.03149	VVAGVANALAHKYH	LHVDPENFRLLGNVLVCVLAHHFGK	0	4356.33	727.063	6	6711.14	-0.338985	1.42598
F3-E3	detected	HBD_HUMAN	HBD_HUMAN	2.22222	24	36	134	134	1.71676	VVAGVANALAHK	VVAGVANALAHKYH	3	2609.46	653.372	4	2560.06	0.864605	1.85151
F3-E3	detected	MOES_HUMAN	MOES_HUMAN	2.22222	40	20	524	538	1.57662	ALTSELANARDESK	KTANDMIHAENMR	0	3057.47	765.374	4	2781.36	-0.499207	1.65857
F3-E3	detected	CYFP1_HUMAN	CALX_HUMAN	2.22222	4	36	295	194	0.987114	IDKYFK	CGEDYKLHFIFR	1	2421.2	485.248	5	3595.55	-0.578171	1.19133
F3-E3	detected	ANXA1_HUMAN	ANXA1_HUMAN	2.22222	18	42	288	318	1.13432	GVGTRHK	MYGISLCQAILDETKGDYEK	0	3110.52	623.111	5	4341.26	-0.00730017	1.50898
F3-E3	HPA	MOES_HUMAN	MOES_HUMAN	2.22222	40	20	524	538	1.57662	ALTSELANARDESK	KTANDMIHAENMR	0	3057.47	765.374	4	2781.36	-0.499207	1.65857
F3-E3	HPA	ANXA1_HUMAN	ANXA1_HUMAN	2.22222	18	42	288	318	1.13432	GVGTRHK	MYGISLCQAILDETKGDYEK	0	3110.52	623.111	5	4341.26	-0.00730017	1.50898
F4-E4	detected	FIBA_HUMAN	FIBA_HUMAN	2.22222	19	21	441	447	0.00308065	ELRTGK	EKVTSGSTTTTR	0	1993.04	499.268	4	429.283	-0.339103	1.00514
S2-E2	detected	ALBU_HUMAN	ALBU_HUMAN	2.22222	16	24	563	427	-0.383746	ATKEQLK	FQNALLVRYTK	0	2192.23	549.065	4	2573.75	-0.930381	1.79659
F4-E4	detected	GALK1_HUMAN	ACTH_HUMAN	2.21875	10	61	287	64	-2.26642	RTAQAAAALR	GILTLKYPIEHGIITNWDDMEK	0	3636.9	910.232	4	5939.29	0.53365	1.68996
F2-E2	detected	MYH9_HUMAN	MYH9_HUMAN	2.21739	13	38	1411	1416	0.22135	LEKTK	TRLQQELDDLLVDLDHQR	0	2847.51	712.885	4	5414.51	-0.135305	1.91753
F2-E2	HPA	MYH11_HUMAN	MYH9_HUMAN	2.21739	13	38	1418	1416	0.22135	LEKTK	TRLQQELDDLLVDLDHQR	0	2847.51	712.885	4	5414.51	-0.135305	1.91753
F3-E3	detected	LKHA4_HUMAN	LKHA4_HUMAN	2.21739	23	28	74	52	-0.790339	YALGERQSYK	SLVLDTKDLTIEK	0	2711.44	678.866	4	3891.05	0.0153052	1.62247
F3-E3	detected	ELOB_HUMAN	COR1C_HUMAN	2.21739	12	39	37	224	-0.43686	RPPDEQR	AIFLADGNVFTTGFSR	0	2635.31	659.836	4	4256.5	0.255031	1.80789
F4-E4	detected	CAP1_HUMAN	S10A8_HUMAN	2.21739	9	42	0	37	0.132516	MADMQNLVER	LLETECPQYIRK	3	2766.35	692.595	4	3529.72	-0.981149	1.0331
F4-E4	detected	GDIB_HUMAN	GDIA_HUMAN	2.21739	11	40	438	90	1.79662	KNDIYGED	MLLYTEVTRYLDFK	0	2767.35	692.844	4	6592.62	0.0954388	1.34213
F4-E4	HPA	GDIB_HUMAN	GDIA_HUMAN	2.21739	11	40	438	90	1.79662	KNDIYGED	MLLYTEVTRYLDFK	0	2767.35	692.844	4	6592.62	0.0954388	1.34213
F3-E3	detected	ACTB_HUMAN	GELS_HUMAN	2.21429	36	88	291	256	0.805432	KDLYANTVLSGGTTMYPGIADR	ARVHVSEEGTEPEAMLQVLGPKPALPAGTEDTAK	1	5894.96	983.5	6	5553.35	0.0155794	1.38537
F4-E4	detected	GLU2B_HUMAN	GLU2B_HUMAN	2.21429	19	12	136	142	-0.132222	EGFRLK	KILIEDWK	0	1816.02	455.013	4	3739.36	-0.158671	0.988811
F4-E4	detected	CATA_HUMAN	CATA_HUMAN	2.21429	25	37	469	481	-2.5577	DAQIFIQKK	NFTEVHPDYGSHIQALLDK	3	3284.67	822.176	4	4365.93	0.137316	1.58099
F4-E4	HPA	KI26A_HUMAN	S10A9_HUMAN	2.21429	9	53	1793	5	-2.02286	EVQAKHK	MSQLERNIETIINTFHQYSVK	2	3414.76	683.958	5	5758.51	-0.261323	1.29421
F3-E3	detected	ACTB_HUMAN	ACTH_HUMAN	2.21212	26	47	29	64	-0.0250057	AVFPSIVGRPR	GILTLKYPIEHGIITNWDDMEK	0	3807.02	762.411	5	5931.58	-0.162468	1.47607
F3-E3	detected	FIBG_HUMAN	FIBG_HUMAN	2.21053	35	49	383	274	3.2149	ASTPNGYDNGIIWATWKTR	VELEDWNGRTSTADYAMFK	1	4407.09	882.425	5	6124.69	-0.394148	1.74238
F4-E4	detected	TGFB1_HUMAN	TGFB1_HUMAN	2.21053	19	23	297	305	1.59267	QLYIDFRK	DLGWKWIHEPK	0	2513.33	503.672	5	4699.39	-0.0567655	1.14521
F4-E4	detected	TGFB1_HUMAN	TGFB1_HUMAN	2.21053	18	24	297	305	-0.946835	QLYIDFRK	DLGWKWIHEPK	0	2513.32	629.337	4	4719.88	-0.215442	1.86137
F2-E2	detected	HSP7C_HUMAN	HSP7C_HUMAN	2.20833	20	33	343	302	1.03262	IPKIQK	FEELNADLFRGTLDPVEK	0	2841.53	569.313	5	4872.65	-0.208553	1.11751
F3-E3	detected	TRFL_HUMAN	TRFL_HUMAN	2.20833	25	28	628	659	0.937713	LKQVLLHQQAK	NLLFNDNTECLAR	0	2907.54	582.516	5	3923.33	-0.212056	1.24842
F3-E3	detected	CXCL7_HUMAN	CXCL7_HUMAN	2.20833	18	35	44	50	1.2895	NLAKGK	EESLDSDLYAELRCMCIK	0	2884.38	577.883	5	4979.52	0.217274	1.83373
F4-E4	detected	FEN1_HUMAN	TALDO_HUMAN	2.20833	4	49	240	259	-2.93583	GIGPK	LLGELLQDNAKLVPVLSAK	3	2502.47	626.625	4	5002.26	-0.433641	1.76231
S2-E2	detected	EX3L2_HUMAN	TLN1_HUMAN	2.20833	7	46	407	870	-0.0254935	AQR	MVEAAKGAAAHPDSEEQQQR	0	2549.2	638.308	4	817.516	-0.544375	1.67599
S3-E3	detected	TRFL_HUMAN	TRFL_HUMAN	2.20833	28	25	628	659	-2.84946	LKQVLLHQQAK	NLLFNDNTECLAR	0	2907.53	727.89	4	3914.34	-0.0521332	1.6394
F3-E3	detected	TLN1_HUMAN	TLN1_HUMAN	2.2069	41	23	1531	1545	1.95059	EVANSTANLVKTIK	ALDGAFTEENRAQCR	0	3247.63	650.534	5	3439.86	-0.283793	0.877377
F3-E3	detected	ACTN1_HUMAN	ACTN1_HUMAN	2.2069	33	31	739	345	0.420309	DAKGISQEQMNEFR	LRLSNRPAFMPSEGR	0	3405.67	682.141	5	3661.21	-0.242483	2.12975
F3-E3	detected	COF1_HUMAN	COF1_HUMAN	2.2069	30	34	23	54	-0.55476	SSTPEEVKK	EILVGDVGQTVDDPYATFVK	3	3180.61	796.159	4	4342.26	-0.297041	0.884949
F3-E3	HPA	TLN1_HUMAN	TLN1_HUMAN	2.2069	41	23	1531	1545	1.95059	EVANSTANLVKTIK	ALDGAFTEENRAQCR	0	3247.63	650.534	5	3439.86	-0.283793	0.877377
F3-E3	HPA	ACTN1_HUMAN	ACTN1_HUMAN	2.2069	33	31	739	345	0.420309	DAKGISQEQMNEFR	LRLSNRPAFMPSEGR	0	3405.67	682.141	5	3661.21	-0.242483	2.12975
F3-E3	HPA	COF1_HUMAN	COF1_HUMAN	2.2069	30	34	23	54	-0.55476	SSTPEEVKK	EILVGDVGQTVDDPYATFVK	3	3180.61	796.159	4	4342.26	-0.297041	0.884949
F3-E3	HPA	FCSD2_HUMAN	S10A9_HUMAN	2.2069	13	51	0	5	-1.51685	MQPPPRK	MSQLERNIETIINTFHQYSVK	3	3414.75	683.957	5	5747.74	-0.366604	1.12062
F4-E4	HPA	FCSD2_HUMAN	S10A9_HUMAN	2.2069	16	48	0	5	1.40691	MQPPPRK	MSQLERNIETIINTFHQYSVK	3	3414.76	683.959	5	5759.69	-0.0737108	1.42081
F2-E2	detected	ACTB_HUMAN	TPM4_HUMAN	2.2	15	29	327	55	0.396482	IKIIAPPER	RIQLVEEELDR	0	2458.39	615.605	4	3891.37	-0.293709	0.866347
F2-E2	detected	ACTB_HUMAN	TPM4_HUMAN	2.2	15	29	327	55	1.65893	IKIIAPPER	RIQLVEEELDR	0	2458.39	615.606	4	3906.95	-0.52524	1.20577
F3-E3	detected	PTPRC_HUMAN	PTPRC_HUMAN	2.2	18	26	788	1148	0.589522	RCPDYIIQK	LPQKNSSEGNK	0	2416.22	605.062	4	1476.28	-0.555863	2.05817
F3-E3	detected	PTPRC_HUMAN	PTPRC_HUMAN	2.2	18	26	788	1148	1.7352	RCPDYIIQK	LPQKNSSEGNK	0	2416.22	605.063	4	1476.85	-0.200863	1.82288
F3-E3	detected	ALBU_HUMAN	ALBU_HUMAN	2.2	15	18	544	549	0.261979	ERQIK	KQTALVELVK	0	1824.08	457.028	4	1894.9	-0.622434	1.07333
F3-E3	detected	ACTB_HUMAN	ACTB_HUMAN	2.2	38	39	360	96	0.428095	QEYDESGPSIVHRK	VAPEEHPVLLTEAPLNPKANR	0	3962.03	567.012	7	3366.73	-0.0712444	0.753498
F3-E3	detected	ACTB_HUMAN	TPM4_HUMAN	2.2	16	28	327	55	0.269116	IKIIAPPER	RIQLVEEELDR	0	2458.39	615.605	4	3809.14	0.142252	1.47126
F3-E3	detected	ERBIN_HUMAN	PLF4_HUMAN	2.2	11	55	219	63	3.32181	LTFIPGFIGSLK	AGPHCPTAQLIATLKNGR	0	3219.77	644.961	5	4003.89	1.53963	1.27929
F3-E3	detected	CATG_HUMAN	CATG_HUMAN	2.2	16	72	184	199	0.756003	QICVGDRR	GDSGGPLLCNNVAHGIVSYGKSSGVPPEVFTR	1	4298.12	860.631	5	4767.28	-0.35991	1.49955
F3-E3	detected	STXB2_HUMAN	STXB2_HUMAN	2.2	20	46	226	556	-2.72003	TRSQLLIMDR	ATEGKWEVLIGSSHILTPTR	0	3449.84	690.974	5	5258.84	-0.338329	1.09178
F3-E3	detected	TRFE_HUMAN	TRFE_HUMAN	2.2	27	39	454	476	0.127007	SASDLTWDNLK	TAGWNIPMGLLYNKINHCR	3	3517.72	587.295	6	5661.53	-0.358251	1.61789
F3-E3	membrane	PTPRC_HUMAN	PTPRC_HUMAN	2.2	18	26	788	1148	0.589522	RCPDYIIQK	LPQKNSSEGNK	0	2416.22	605.062	4	1476.28	-0.555863	2.05817
F3-E3	membrane	PTPRC_HUMAN	PTPRC_HUMAN	2.2	18	26	788	1148	1.7352	RCPDYIIQK	LPQKNSSEGNK	0	2416.22	605.063	4	1476.85	-0.200863	1.82288
F4-E4	detected	ALBU_HUMAN	ALBU_HUMAN	2.2	13	20	544	549	0.368451	ERQIK	KQTALVELVK	0	1824.08	457.028	4	1892.1	0.11436	1.26624
F4-E4	detected	CXCL7_HUMAN	CXCL7_HUMAN	2.2	14	30	43	48	-0.519268	RNLAK	GKEESLDSDLYAELR	1	2349.2	588.307	4	3279.42	0.371508	1.0475
F4-E4	detected	ACTB_HUMAN	TPM4_HUMAN	2.2	15	29	327	55	0.461177	IKIIAPPER	RIQLVEEELDR	0	2458.39	615.605	4	3794.66	-0.170638	1.43735
F4-E4	detected	MYH9_HUMAN	MYH9_HUMAN	2.2	17	38	1100	1106	0.89323	NMALKK	IRELESQISELQEDLESER	0	3029.54	758.391	4	4826.3	-0.144456	1.30085
F4-E4	detected	ANXA6_HUMAN	ANXA6_HUMAN	2.2	27	50	100	136	-4.43267	EIKDAISGIGTDEK	DAYERDLEADIIGDTSGHFQK	0	3877.83	970.465	4	5287.03	-0.953909	1.4903
F4-E4	detected	S10A8_HUMAN	S10A9_HUMAN	2.2	29	37	86	5	1.34709	SHEESHKE	MSQLERNIETIINTFHQYSVK	0	3555.71	593.626	6	5993.91	-0.252631	1.06887
F4-E4	detected	PDIA6_HUMAN	PDIA6_HUMAN	2.2	17	38	323	374	-0.124966	LADKYK	GSFSEQGINEFLRELSFGR	0	2932.47	587.502	5	6253.9	-0.210834	1.12225
F4-E4	detected	ANXA6_HUMAN	ANXA6_HUMAN	2.2	26	51	614	419	0.734687	GAGTDEKTLTR	SEISGDLARLILGLMMPPAHYDAK	0	3768.92	754.791	5	7236.27	-0.331903	0.799132
F4-E4	HPA	MYH9_HUMAN	MYH9_HUMAN	2.2	17	38	1100	1106	0.89323	NMALKK	IRELESQISELQEDLESER	0	3029.54	758.391	4	4826.3	-0.144456	1.30085
F4-E4	detected	B3AT_HUMAN	B3AT_HUMAN	2.19444	22	57	70	156	1.27573	NQELRWMEAAR	ALLLKHSHAGELEALGGVKPAVLTR	0	4006.17	668.703	6	4406.99	-0.335896	0.909781
F3-E3	detected	TRFE_HUMAN	TRFE_HUMAN	2.19355	27	41	647	547	-1.13462	DLLFRDDTVCLAK	GDVAFVKHQTVPQNTGGK	1	3471.76	695.359	5	3998.33	-0.644975	1.65861
F3-E3	detected	GPDM_HUMAN	GPDM_HUMAN	2.19355	32	36	198	179	0.665365	SRALEHFPMLQK	LYDLVAGSNCLKSSYVLSK	1	3596.86	720.379	5	4995.85	0.035251	1.41252
F3-E3	HPA	MBP_HUMAN	FLNA_HUMAN	2.19355	15	53	226	2216	0.280931	NIVTPR	YKGQHVPGSPFQFTVGPLGEGGAHK	0	3316.71	664.35	5	3838.9	-0.838963	1.54927
F4-E4	detected	GDIR2_HUMAN	GDIR2_HUMAN	2.19355	21	47	115	51	1.32161	VNRDIVSGLK	TLLGDGPVVTDPKAPNVVVTR	1	3271.84	818.967	4	4413.08	-0.427396	1.50358
F2-E2	detected	H2B1K_HUMAN	H4_HUMAN	2.19231	25	32	74	81	1.33407	IAGEASRLAHYNK	TVTAMDVVYALKR	0	2918.55	487.432	6	4318.1	-0.0837111	0.763483
F3-E3	detected	MYH9_HUMAN	MYH9_HUMAN	2.19231	21	36	1213	1081	1.0161	ANLEKAK	KEEELQAALARVEEEAAQK	0	2937.54	588.516	5	4006.99	-0.191017	1.09869
F3-E3	HPA	MYH9_HUMAN	MYH9_HUMAN	2.19231	21	36	1213	1081	1.0161	ANLEKAK	KEEELQAALARVEEEAAQK	0	2937.54	588.516	5	4006.99	-0.191017	1.09869
F4-E4	detected	SC31A_HUMAN	SC31A_HUMAN	2.19231	13	44	616	595	3.17276	KYFAK	MADAIILAIAGGQELLARTQK	0	2861.59	573.326	5	6507.05	-0.535368	1.29372
S2-E2	detected	H2B1K_HUMAN	H4_HUMAN	2.19231	26	31	74	81	3.16295	IAGEASRLAHYNK	TVTAMDVVYALKR	0	2918.55	730.645	4	4390.27	-0.40992	1.33136
S4-E4	detected	ALBU_HUMAN	ALBU_HUMAN	2.19231	36	21	427	438	1.74144	FQNALLVRYTK	KVPQVSTPTLVEVSR	0	3014.7	754.681	4	4339.4	-0.394084	0.848044
S4-E4	detected	H2B1K_HUMAN	H4_HUMAN	2.19231	26	31	74	81	-0.767582	IAGEASRLAHYNK	TVTAMDVVYALKR	0	2918.54	730.643	4	4392.23	0.117382	1.06656
F2-E2	detected	ANXA3_HUMAN	ANXA3_HUMAN	2.19048	20	26	30	59	-0.467273	AIRGIGTDEK	EYQAAYGKELK	0	2381.22	596.313	4	2286.72	-0.0565758	1.76575
F2-E2	detected	PLEC_HUMAN	H4_HUMAN	2.19048	11	35	1945	81	3.97116	ALAEEAKR	TVTAMDVVYALKR	0	2376.29	595.08	4	5266.83	-0.142618	1.32294
F2-E2	HPA	ANXA3_HUMAN	ANXA3_HUMAN	2.19048	20	26	30	59	-0.467273	AIRGIGTDEK	EYQAAYGKELK	0	2381.22	596.313	4	2286.72	-0.0565758	1.76575
F3-E3	detected	MIC13_HUMAN	CAP1_HUMAN	2.19048	10	36	115	349	1.63182	ARTK	QVAYIYKCVNTTLQIK	0	2439.33	610.841	4	3121.26	-0.674286	1.56781
F3-E3	detected	MYH9_HUMAN	MYL6_HUMAN	2.19048	17	29	1473	64	0.973239	EKETK	VLDFEHFLPMLQTVAK	3	2532.33	507.474	5	5183.41	-0.300787	1.03978
F4-E4	detected	NCF2_HUMAN	H4_HUMAN	2.19048	8	38	239	81	1.52844	ALEGEAHR	TVTAMDVVYALKR	0	2371.24	593.816	4	5119.72	0.067151	0.92592
F4-E4	detected	PERE_HUMAN	PERE_HUMAN	2.19048	27	19	433	687	0.633653	DFLPLVLGKAR	DIFRANIYPR	1	2516.41	630.11	4	6061.95	0.391292	1.01819
F4-E4	detected	TLN1_HUMAN	TLN1_HUMAN	2.18919	34	47	825	870	1.98014	QARILAQATSDLVNAIK	MVEAAKGAAAHPDSEEQQQR	0	3987.03	798.413	5	3907.16	-0.0855229	1.40823
F4-E4	HPA	TLN1_HUMAN	TLN1_HUMAN	2.18919	34	47	825	870	1.98014	QARILAQATSDLVNAIK	MVEAAKGAAAHPDSEEQQQR	0	3987.03	798.413	5	3907.16	-0.0855229	1.40823
F2-E2	detected	MYH9_HUMAN	MYH9_HUMAN	2.1875	12	23	1130	1135	0.117763	AEKQK	RDLGEELEALK	0	1898.01	475.51	4	2484.54	0.32596	1.39466
F2-E2	detected	HS90A_HUMAN	HS90A_HUMAN	2.1875	21	14	339	436	-1.91675	ALLFVPRR	KFYEQFSK	0	2070.14	518.542	4	3656.09	-0.065883	1.20171
F2-E2	HPA	MYH11_HUMAN	MYH11_HUMAN	2.1875	12	23	1137	1142	0.117763	AEKQK	RDLGEELEALK	0	1898.01	475.51	4	2484.54	0.32596	1.39466
F3-E3	detected	COR1A_HUMAN	COR1A_HUMAN	2.1875	11	24	401	326	-3.84326	SRELR	GLEVNKCEIAR	0	1971.02	493.763	4	1954.02	-0.207205	0.966092
F3-E3	detected	1433F_HUMAN	1433Z_HUMAN	2.1875	18	17	5	84	3.73311	EQLLQRAR	EKIETELR	0	2053.14	514.291	4	2259.33	-0.445105	1.34971
F3-E3	detected	HS90A_HUMAN	HS90A_HUMAN	2.1875	18	17	339	436	1.9529	ALLFVPRR	KFYEQFSK	0	2070.15	518.544	4	3612.02	0.212368	1.52019
F3-E3	detected	CND1_HUMAN	ACTB_HUMAN	2.1875	4	66	1192	40	-2.37636	QLLSYITKDK	HQGVMVGMGQKDSYVGDEAQSK	5	3571.75	596.299	6	3694.49	0.0547797	1.63311
F3-E3	detected	TLN1_HUMAN	TLN1_HUMAN	2.1875	44	61	1321	1242	1.20287	ALSTDPAAPNLKSQLAAAAR	LNEAAAGLNQAATELVQASRGTPQDLAR	0	4853.54	1214.39	4	6172.38	-0.118731	1.56601
F3-E3	HPA	TLN1_HUMAN	TLN1_HUMAN	2.1875	44	61	1321	1242	1.20287	ALSTDPAAPNLKSQLAAAAR	LNEAAAGLNQAATELVQASRGTPQDLAR	0	4853.54	1214.39	4	6172.38	-0.118731	1.56601
F4-E4	detected	MYH9_HUMAN	MYH9_HUMAN	2.1875	12	58	264	581	-1.81785	AIRQAK	ADEWLMKNMDPLNDNIATLLHQSSDK	1	3708.84	742.775	5	5483.08	-0.00221089	1.54127
F4-E4	detected	F13A_HUMAN	F13A_HUMAN	2.1875	53	52	109	13	-0.435578	YPQENKGTYIPVPIVSELQSGK	RAVPPNNSNAAEDDLPTVELQGVVPR	0	5227.68	1046.54	5	5978.84	-0.0534569	1.20033
F4-E4	HPA	MYH9_HUMAN	MYH9_HUMAN	2.1875	12	58	264	581	-1.81785	AIRQAK	ADEWLMKNMDPLNDNIATLLHQSSDK	1	3708.84	742.775	5	5483.08	-0.00221089	1.54127
F2-E2	detected	CATG_HUMAN	CATG_HUMAN	2.18605	36	58	132	195	2.46146	AQEGLRPGTLCTVAGWGR	AAFKGDSGGPLLCNNVAHGIVSYGK	0	4483.24	748.214	6	4982.87	-0.470404	1.58669
F2-E2	detected	ACTB_HUMAN	ACTH_HUMAN	2.18182	25	47	29	64	-2.49898	AVFPSIVGRPR	GILTLKYPIEHGIITNWDDMEK	0	3807.01	762.409	5	6142.32	-0.42837	0.970723
F3-E3	detected	ML12A_HUMAN	ML12A_HUMAN	2.18182	21	27	164	151	2.11221	HGAKDKDD	GNFNYIEFTRILK	1	2523.26	505.66	5	3938.08	-0.604979	1.22577
F3-E3	detected	MYH9_HUMAN	MYH9_HUMAN	2.18182	26	22	1269	1025	0.0265818	TELADKVTK	HEAMITDLEERLR	0	2639.36	528.879	5	4170.41	-0.0249575	0.75911
F3-E3	HPA	MYH9_HUMAN	MYH9_HUMAN	2.18182	26	22	1269	1025	0.0265818	TELADKVTK	HEAMITDLEERLR	0	2639.36	528.879	5	4170.41	-0.0249575	0.75911
F4-E4	detected	S10A8_HUMAN	S10A8_HUMAN	2.18182	24	24	85	37	-0.107948	KSHEESHKE	LLETECPQYIRK	0	2682.31	448.058	6	943.709	0.212066	1.14784
F4-E4	detected	TLN1_HUMAN	TLN1_HUMAN	2.18182	25	47	2322	2399	0.280732	KLEQLKPR	MVAAATNNLCEAANAAVQGHASQEK	3	3577.81	597.309	6	2772.96	0.0966597	1.21719
F4-E4	detected	ACTB_HUMAN	ACTH_HUMAN	2.18182	29	43	29	64	0.298648	AVFPSIVGRPR	GILTLKYPIEHGIITNWDDMEK	0	3807.02	635.51	6	5929.42	-0.350892	0.84058
F4-E4	HPA	TLN1_HUMAN	TLN1_HUMAN	2.18182	25	47	2322	2399	0.280732	KLEQLKPR	MVAAATNNLCEAANAAVQGHASQEK	3	3577.81	597.309	6	2772.96	0.0966597	1.21719
F2-E2	detected	B1AK88_HUMAN	B1AK88_HUMAN	2.17857	25	36	245	211	-1.0773	LVEDMENKIR	SGSGTMNLGGSLTRQMEK	0	3122.51	625.51	5	3834.97	-0.393327	1.35265
F2-E2	detected	ALDOA_HUMAN	ALDOA_HUMAN	2.17857	32	29	15	88	-0.567858	ELSDIAHRIVAPGK	ADDGRPFPQVIKSK	0	3085.67	515.285	6	3882.28	0.135874	0.902401
F3-E3	detected	FKB1A_HUMAN	FKB1A_HUMAN	2.17857	25	36	49	19	1.69348	FMLGKQEVIR	RGQTCVVHYTGMLEDGKK	0	3321.68	554.621	6	3310.66	-0.179451	1.22528
S3-E3	detected	CATA_HUMAN	CATA_HUMAN	2.17857	23	38	469	481	2.03124	DAQIFIQKK	NFTEVHPDYGSHIQALLDK	3	3284.69	822.18	4	4379.03	-0.287731	0.862204
F4-E4	detected	PPM1B_HUMAN	TRFL_HUMAN	2.17778	11	87	286	406	3.38736	DNMSIVLVCFSNAPK	GEADAMSLDGGYVYTAGKCGLVPVLAENYK	0	4865.32	974.072	5	6897.51	-0.446407	1.53015
F2-E2	detected	MRCKB_HUMAN	LKHA4_HUMAN	2.17647	12	25	686	74	-1.12807	IKSELEK	YALGERQSYK	0	2083.09	521.78	4	2071.18	-0.474251	1.33046
F2-E2	detected	ACTB_HUMAN	ACTH_HUMAN	2.17647	26	48	29	63	2.73829	AVFPSIVGRPR	RGILTLKYPIEHGIITNWDDMEK	0	3963.13	661.529	6	5700.27	-0.407847	1.28528
F3-E3	detected	NEXN_HUMAN	ACTB_HUMAN	2.17647	11	26	259	51	0.748369	QENRK	DSYVGDEAQSKR	0	2050.97	513.749	4	610.617	0.690967	1.54116
F4-E4	detected	TRML1_HUMAN	LSP1_HUMAN	2.17647	6	31	71	305	1.42858	APAGR	TSSTIKSTPSGK	3	1674.89	419.73	4	390.942	-0.1128	1.48353
F4-E4	detected	GELS_HUMAN	GELS_HUMAN	2.17647	16	21	741	721	-0.196673	RTPITVVK	TEALTSAKR	0	1912.11	479.035	4	1515.17	-0.0714815	0.665619
F4-E4	detected	VINC_HUMAN	VINC_HUMAN	2.17647	39	35	301	521	0.204115	QILDEAGKVGELCAGK	GLVAEGHRLANVMMGPYR	0	3680.86	737.179	5	5240.57	-0.653388	1.97344
S2-E2	detected	BD1L1_HUMAN	H2B1K_HUMAN	2.17647	8	29	3049	88	0.235576	AKR	STITSREIQTAVR	0	1858.04	465.517	4	1072.02	-0.187346	1.03184
S2-E2	detected	AP3D1_HUMAN	H2B1K_HUMAN	2.17647	9	28	450	74	-1.93052	AIRK	IAGEASRLAHYNK	0	1939.07	485.775	4	1137.4	0.280471	1.68714
S3-E3	detected	AP3D1_HUMAN	H2B1K_HUMAN	2.17647	8	29	450	74	-0.655889	AIRK	IAGEASRLAHYNK	0	1939.07	485.776	4	1109.22	-0.525967	1.2234
F2-E2	detected	CAP1_HUMAN	S10A8_HUMAN	2.17391	9	41	0	37	0.247026	MADMQNLVER	LLETECPQYIRK	3	2766.35	692.595	4	3561.23	-0.815201	1.32494
F3-E3	detected	LKHA4_HUMAN	LKHA4_HUMAN	2.17391	23	27	74	52	0.467561	YALGERQSYK	SLVLDTKDLTIEK	0	2711.44	678.867	4	3889.16	-0.0914294	1.35974
F3-E3	detected	TRFL_HUMAN	TRFL_HUMAN	2.17391	19	31	261	696	0.277599	FKDCHLAR	CSTSPLLEACEFLRK	0	2879.39	576.885	5	4029.21	-0.248628	1.25293
F3-E3	detected	MYH9_HUMAN	MYH9_HUMAN	2.17391	15	35	1411	1416	1.77369	LEKTK	TRLQQELDDLLVDLDHQR	0	2847.51	570.51	5	5350.63	-0.693653	1.17152
F3-E3	HPA	MYH11_HUMAN	MYH9_HUMAN	2.17391	15	35	1418	1416	1.77369	LEKTK	TRLQQELDDLLVDLDHQR	0	2847.51	570.51	5	5350.63	-0.693653	1.17152
F4-E4	detected	ALBU_HUMAN	ALBU_HUMAN	2.17391	25	25	427	438	0.673738	FQNALLVR	KVPQVSTPTLVEVSR	0	2622.49	656.629	4	4524.68	-0.395535	1.19506
F4-E4	detected	AP3D1_HUMAN	ANXA6_HUMAN	2.17391	9	41	450	375	2.47308	AIRK	AMKGLGTDEDTIIDIITHR	0	2608.41	653.109	4	4660.24	-0.407776	1.06541
F4-E4	detected	CLIP2_HUMAN	AP1B1_HUMAN	2.17391	6	44	732	266	0.0655448	VHELEK	FMEMLSKDLDYYGTLLK	0	2843.41	711.86	4	6142.38	0.113838	1.17619
F3-E3	detected	COF1_HUMAN	COF1_HUMAN	2.17241	31	32	23	54	0.9993	SSTPEEVKK	EILVGDVGQTVDDPYATFVK	3	3180.61	637.129	5	4333.3	-0.140392	1.98964
F3-E3	HPA	COF1_HUMAN	COF1_HUMAN	2.17241	31	32	23	54	0.9993	SSTPEEVKK	EILVGDVGQTVDDPYATFVK	3	3180.61	637.129	5	4333.3	-0.140392	1.98964
F4-E4	detected	S10A8_HUMAN	S10A9_HUMAN	2.17241	26	37	78	5	-0.7493	MGVAAHKK	MSQLERNIETIINTFHQYSVK	0	3414.75	570.133	6	5748.92	-0.488374	1.2165
F3-E3	detected	HBD_HUMAN	HBB_HUMAN	2.17073	24	65	134	68	1.59515	VVAGVANALAHK	VLGAFSDGLAHLDNLKGTFATLSELHCDK	4	4290.24	1073.57	4	6111.87	-0.431424	1.39219
F3-E3	detected	FIBA_HUMAN	FIBB_HUMAN	2.17073	19	70	211	164	-1.07029	DLLPSRDR	DNENVVNEYSSELEKHQLYIDETVNSNIPTNLR	2	4872.37	975.48	5	6271.46	0.0980669	1.4122
F4-E4	detected	HBD_HUMAN	HBB_HUMAN	2.17073	26	63	134	68	-0.998231	VVAGVANALAHK	VLGAFSDGLAHLDNLKGTFATLSELHCDK	4	4290.23	716.045	6	5606.63	0.0828041	1.47411
F3-E3	detected	ALBU_HUMAN	ALBU_HUMAN	2.16667	15	24	563	427	1.72831	ATKEQLK	FQNALLVRYTK	0	2192.24	549.066	4	2575.99	-0.475669	1.56972
F4-E4	detected	NDUS7_HUMAN	VINC_HUMAN	2.16667	10	42	19	656	0.622702	SSVGPAVQAR	STVEGIQASVKTAR	4	2429.31	608.334	4	2517.12	-0.47851	1.26506
F4-E4	detected	CO3_HUMAN	CO3_HUMAN	2.16667	15	24	498	149	1.4371	GRLLK	IFTVNHKLLPVGR	0	2102.29	421.465	5	2972.21	-0.194786	1.29675
F4-E4	detected	S10A8_HUMAN	S10A9_HUMAN	2.16667	24	41	86	5	2.09366	SHEESHKE	MSQLERNIETIINTFHQYSVK	1	3556.72	712.35	5	5980.3	0.279596	1.94875
F4-E4	HPA	NIBA2_HUMAN	EF2_HUMAN	2.16667	9	43	251	33	1.97413	AELGPR	STLTDSLVCKAGIIASAR	5	2517.35	630.346	4	4383.98	-0.35864	1.97927
S2-E2	detected	SKAP2_HUMAN	SKAP2_HUMAN	2.16667	16	23	120	195	-1.89667	AGYLEKR	RIYQFTAASPK	0	2140.14	536.042	4	2400.63	0.183306	1.30111
S3-E3	detected	RNF17_HUMAN	H2B1K_HUMAN	2.16667	6	46	557	74	0.0330092	KSEPYTEGLLK	IAGEASRLAHYNK	2	2718.43	544.692	5	3683.71	0.698231	1.44251
F3-E3	detected	CALM1_HUMAN	CALM1_HUMAN	2.16327	19	87	77	39	1.18136	MKDTDSEEEIR	SLGQNPTEAELQDMINEVDADGNGTIDFPEFLTMMARK	2	5574.54	1115.92	5	8073.67	-0.163674	1.7471
F3-E3	detected	ACTB_HUMAN	TAGL2_HUMAN	2.16216	29	51	192	161	-1.0895	ILTERGYSFTTTAER	NFSDNQLQEGKNVIGLQMGTNR	0	4230.07	1058.53	4	4886.68	-0.291638	2.28501
F4-E4	detected	SYWC_HUMAN	SYWC_HUMAN	2.16129	14	53	465	278	1.35545	KLSFDFQ	ISFPAIQAAPSFSNSFPQIFRDR	0	3502.77	876.7	4	7461.63	-0.0346559	1.2166
F4-E4	detected	ACTB_HUMAN	GELS_HUMAN	2.16071	35	86	291	256	-0.196524	KDLYANTVLSGGTTMYPGIADR	ARVHVSEEGTEPEAMLQVLGPKPALPAGTEDTAK	1	5894.95	983.499	6	5551.44	0.171467	1.66281
F3-E3	detected	FLNA_HUMAN	FLNA_HUMAN	2.16	27	27	52	63	1.82336	WCNEHLKCVSK	RIANLQTDLSDGLR	0	3054.52	611.911	5	3224.18	0.362737	0.79221
F3-E3	detected	PGK1_HUMAN	PGK1_HUMAN	2.16	28	26	324	276	-0.322811	YAEAVTRAK	NGVKITLPVDFVTADK	0	2747.48	687.878	4	4291.53	0.0986046	0.939891
F3-E3	detected	CO3_HUMAN	EZRI_HUMAN	2.16	6	48	1592	238	2.3126	EALKLEEKK	IGFPWSEIRNISFNDK	0	3032.6	607.528	5	5489.83	-0.15258	1.11372
F3-E3	HPA	FLNA_HUMAN	FLNA_HUMAN	2.16	27	27	52	63	1.82336	WCNEHLKCVSK	RIANLQTDLSDGLR	0	3054.52	611.911	5	3224.18	0.362737	0.79221
F4-E4	detected	MYH9_HUMAN	MYH9_HUMAN	2.16	24	30	1771	1478	-0.665343	SHAQKNENAR	ALSLARALEEAMEQK	0	2836.42	710.113	4	3727.91	-0.853919	1.75072
F4-E4	detected	RL3_HUMAN	ANXA1_HUMAN	2.16	13	41	395	125	-0.875402	DRIAK	AAMKGLGTDEDTLIEILASR	0	2728.44	683.117	4	5509.47	-0.527234	0.73407
F4-E4	HPA	MYH9_HUMAN	MYH9_HUMAN	2.16	24	30	1771	1478	-0.665343	SHAQKNENAR	ALSLARALEEAMEQK	0	2836.42	710.113	4	3727.91	-0.853919	1.75072
F4-E4	HPA	ANXA1_HUMAN	ANXA1_HUMAN	2.16	13	41	162	125	-0.875402	RDLAK	AAMKGLGTDEDTLIEILASR	0	2728.44	683.117	4	5509.47	-0.527234	0.73407
F2-E2	detected	KALRN_HUMAN	CXCL7_HUMAN	2.15789	12	29	1795	48	3.94733	DGRK	GKEESLDSDLYAELR	0	2222.09	556.53	4	3380.4	-0.0783629	1.15658
F3-E3	detected	KALRN_HUMAN	CXCL7_HUMAN	2.15789	13	28	1795	48	-0.350454	DGRK	GKEESLDSDLYAELR	0	2222.08	556.527	4	3359	-0.10091	1.29747
F3-E3	detected	KPCD_HUMAN	KPCD_HUMAN	2.15789	18	23	615	605	-0.956344	RLEPPFRPK	TINWTLLEKR	0	2435.38	488.083	5	3963.04	-0.166729	0.836868
F2-E2	detected	URP2_HUMAN	ACTH_HUMAN	2.15625	8	61	581	64	-1.3364	IDLAVGDVVK	GILTLKYPIEHGIITNWDDMEK	0	3636.91	728.389	5	5969.34	-0.203253	1.18078
A3-E3	detected	S10A9_HUMAN	S10A9_HUMAN	2.15385	12	16	39	44	2.50149	ELVRK	DLQNFLKK	0	1671.97	419	4	2961.21	-0.189731	1.48047
F3-E3	detected	H2B1K_HUMAN	H4_HUMAN	2.15385	27	29	74	81	-0.618164	IAGEASRLAHYNK	TVTAMDVVYALKR	1	2919.55	584.916	5	4269	-0.244727	1.16733
F3-E3	HPA	LAMA4_HUMAN	SI1L1_HUMAN	2.15385	11	17	960	468	-0.755864	FIKK	ENLVLHLDR	0	1665.96	417.496	4	4062.56	-1.03811	1.7415
F4-E4	detected	ANXA6_HUMAN	ANXA6_HUMAN	2.15385	13	43	639	351	-0.0443231	REFIEK	VELKGTVRPANDFNPDADAK	0	3000.53	601.113	5	2935.21	-0.432262	1.37578
F4-E4	detected	H2B1K_HUMAN	H4_HUMAN	2.15385	27	29	74	81	-2.63061	IAGEASRLAHYNK	TVTAMDVVYALKR	1	2919.54	730.892	4	4374.1	-0.347566	1.48694
S2-E2	detected	H2B1K_HUMAN	H4_HUMAN	2.15385	30	26	74	81	-0.853685	IAGEASRLAHYNK	TVTAMDVVYALKR	0	2918.54	730.643	4	4276.7	-0.750878	1.10521
S4-E4	detected	H2B1K_HUMAN	H4_HUMAN	2.15385	22	34	74	81	0.354575	IAGEASRLAHYNK	TVTAMDVVYALKR	0	2918.54	487.431	6	4285.94	0.0124974	1.6889
F2-E2	detected	ACTB_HUMAN	ACTH_HUMAN	2.15152	21	50	29	64	0.691157	AVFPSIVGRPR	GILTLKYPIEHGIITNWDDMEK	0	3807.02	952.762	4	6059.6	-0.279256	1.43087
F2-E2	detected	ACTB_HUMAN	ACTH_HUMAN	2.15152	31	40	29	64	2.08616	AVFPSIVGRPR	GILTLKYPIEHGIITNWDDMEK	0	3807.03	635.512	6	6080.9	0.0126361	1.16627
F3-E3	detected	TLN1_HUMAN	TLN1_HUMAN	2.15152	25	46	2322	2399	0.758354	KLEQLKPR	MVAAATNNLCEAANAAVQGHASQEK	3	3577.81	597.309	6	2775.74	-0.0796165	1.05235
F3-E3	HPA	TLN1_HUMAN	TLN1_HUMAN	2.15152	25	46	2322	2399	0.758354	KLEQLKPR	MVAAATNNLCEAANAAVQGHASQEK	3	3577.81	597.309	6	2775.74	-0.0796165	1.05235
F3-E3	detected	PI3R4_HUMAN	ILEU_HUMAN	2.15	8	35	281	57	3.28928	IEDHSIR	TFHFNTVEEVHSR	5	2484.21	497.85	5	3388.74	-0.0625665	1.60352
F3-E3	detected	RS25_HUMAN	RS25_HUMAN	2.15	19	24	53	67	-0.76253	ATYDKLCK	LITPAVVSERLK	0	2346.3	470.267	5	3531.31	0.203662	1.29979
F4-E4	detected	CXCL7_HUMAN	CXCL7_HUMAN	2.15	13	30	43	48	3.08281	RNLAK	GKEESLDSDLYAELR	0	2348.2	588.058	4	3280.7	0.0220785	0.741895
F4-E4	detected	S10A8_HUMAN	S10A9_HUMAN	2.15	46	40	0	5	-3.81932	MLTELEKALNSIIDVYHK	MSQLERNIETIINTFHQYSVK	0	4690.4	782.74	6	8440.95	-0.575809	1.11406
F3-E3	detected	CLH1_HUMAN	CLH1_HUMAN	2.14815	22	36	747	611	-0.547851	ICRESNCYDPER	AHIAQLCEKAGLLQR	0	3328.58	666.724	5	2937.58	-0.249724	1.32663
F3-E3	detected	FKB1A_HUMAN	FKB1A_HUMAN	2.14815	19	39	49	19	2.69352	FMLGKQEVIR	RGQTCVVHYTGMLEDGK	0	3193.59	799.405	4	3689.89	-0.823127	1.39145
F3-E3	detected	ACTN4_HUMAN	ACTN1_HUMAN	2.14815	15	43	176	175	1.48556	KTAPYK	DGLGFCALIHRHRPELIDYGK	0	3196.67	640.34	5	3700.37	-0.388434	1.17173
F3-E3	HPA	ACTN1_HUMAN	ACTN1_HUMAN	2.14815	15	43	157	175	1.48556	KTAPYK	DGLGFCALIHRHRPELIDYGK	0	3196.67	640.34	5	3700.37	-0.388434	1.17173
F3-E3	detected	VINC_HUMAN	VINC_HUMAN	2.14706	36	37	640	521	3.79623	LGATAEKAAAVGTANK	GLVAEGHRLANVMMGPYR	1	3466.81	694.37	5	4180.96	-0.21709	2.18255
F3-E3	detected	ACTB_HUMAN	ACTH_HUMAN	2.14706	29	44	29	63	0.710891	AVFPSIVGRPR	RGILTLKYPIEHGIITNWDDMEK	0	3963.12	793.632	5	5500.9	-0.885621	1.3753
F4-E4	detected	HBD_HUMAN	HBB_HUMAN	2.14634	27	61	134	68	0.808112	VVAGVANALAHK	VLGAFSDGLAHLDNLKGTFATLSELHCDK	3	4289.23	715.879	6	6095.47	-0.157678	1.2643
F4-E4	detected	MYH9_HUMAN	MYH9_HUMAN	2.14634	35	53	1675	941	-1.51168	LKSMEAEMIQLQEELAAAER	MQQNIQELEEQLEEEESARQK	1	4902.33	981.474	5	6975.92	-0.348852	2.10589
F4-E4	HPA	MYH9_HUMAN	MYH9_HUMAN	2.14634	35	53	1675	941	-1.51168	LKSMEAEMIQLQEELAAAER	MQQNIQELEEQLEEEESARQK	1	4902.33	981.474	5	6975.92	-0.348852	2.10589
F3-E3	detected	F13A_HUMAN	F13A_HUMAN	2.14583	53	50	109	13	2.69881	YPQENKGTYIPVPIVSELQSGK	RAVPPNNSNAAEDDLPTVELQGVVPR	1	5228.7	1046.75	5	5969.46	-0.446677	1.45107
E2-F2	membrane	OR5P2_HUMAN	SEM3D_HUMAN	2.14286	19	11	300	114	-2.01086	ELVRK	VELCKLAGK	3	1671.97	418.999	4	2647.19	-2.11462	1.96738
F2-E2	detected	S10A8_HUMAN	S10A8_HUMAN	2.14286	26	19	86	37	-0.0746437	SHEESHKE	LLETECPQYIRK	0	2554.21	511.85	5	1386.04	-0.258488	1.13223
F2-E2	detected	TRFL_HUMAN	TRFL_HUMAN	2.14286	23	37	628	659	1.0761	LKQVLLHQQAK	NLLFNDNTECLARLHGK	0	3342.8	558.141	6	3648.55	-0.162465	1.12318
F2-E2	detected	EEA1_HUMAN	MMRN1_HUMAN	2.14286	9	36	1104	891	-2.97154	ALQDIQK	DQALQLQVLNSRFK	5	2487.36	622.848	4	4257.35	0.437415	1.29915
F3-E3	detected	ACTB_HUMAN	ACTB_HUMAN	2.14286	34	41	360	96	0.175333	QEYDESGPSIVHRK	VAPEEHPVLLTEAPLNPKANR	1	3963.03	793.614	5	3324.57	-0.314022	1.81584
F4-E4	detected	KIF1C_HUMAN	H2B1K_HUMAN	2.14286	11	34	465	88	-0.496686	TEALRMER	STITSREIQTAVR	0	2489.3	623.332	4	1365.47	-1.26232	0.917668
F4-E4	detected	TRFL_HUMAN	TRFL_HUMAN	2.14286	32	28	628	659	0.123975	LKQVLLHQQAK	NLLFNDNTECLARLHGK	0	3342.8	669.567	5	3546.76	0.0801741	2.08368
F4-E4	detected	MMRN1_HUMAN	MMRN1_HUMAN	2.14286	16	29	903	891	-1.25431	FKALEAK	DQALQLQVLNSRFK	0	2488.38	498.683	5	4223.82	-0.0304198	1.46179
F4-E4	detected	NHRF1_HUMAN	NHRF1_HUMAN	2.14286	15	30	173	228	-1.53564	SKPGQFIR	LLVVDRETDEFFK	0	2565.36	642.346	4	4288.79	-0.236892	1.80687
F4-E4	HPA	NHRF1_HUMAN	NHRF1_HUMAN	2.14286	15	30	173	228	-1.53564	SKPGQFIR	LLVVDRETDEFFK	0	2565.36	642.346	4	4288.79	-0.236892	1.80687
F2-E2	detected	ACTB_HUMAN	ACTB_HUMAN	2.13889	31	46	192	96	1.40834	ILTERGYSFTTTAER	VAPEEHPVLLTEAPLNPKANR	0	4062.12	678.028	6	4169.05	-0.477135	1.05084
F3-E3	detected	DP13B_HUMAN	ARPC5_HUMAN	2.13793	12	50	64	94	-3.01571	QLLAYEKQNFALGK	AVQSLDKNGVDLLMK	3	3263.75	653.757	5	5899.83	1.27293	1.48188
F4-E4	detected	TRFL_HUMAN	TRFL_HUMAN	2.13793	27	35	278	23	-0.55791	SVNGKEDAIWNLLR	RSVQWCAVSQPEATK	1	3384.71	847.184	4	4977.01	-0.227128	1.76481
F3-E3	detected	ARP3_HUMAN	ARP3_HUMAN	2.13636	13	34	313	358	0.404612	RPLYK	LKPKPIDVQVITHHMQR	0	2738.55	457.433	6	2519.85	0.0526264	1.15922
F4-E4	detected	COF1_HUMAN	COR1A_HUMAN	2.13636	26	21	22	234	0.444948	KSSTPEEVKK	ILTTGFSRMSER	0	2552.33	511.473	5	1644.82	-0.19049	1.66087
S2-E2	detected	S10A8_HUMAN	S10A8_HUMAN	2.13636	18	29	85	37	1.40538	KSHEESHKE	LLETECPQYIRK	0	2682.31	671.585	4	915.537	0.141085	1.16025
F4-E4	detected	ACTB_HUMAN	TAGL2_HUMAN	2.13514	28	51	192	161	-4.03652	ILTERGYSFTTTAER	NFSDNQLQEGKNVIGLQMGTNR	1	4231.06	847.22	5	4894.04	-0.116914	1.44159
F2-E2	detected	S10A8_HUMAN	S10A9_HUMAN	2.13333	25	39	86	5	1.82786	SHEESHKE	MSQLERNIETIINTFHQYSVK	0	3555.71	712.15	5	6161.57	-0.134692	1.30015
F3-E3	detected	HMGB1_HUMAN	HMGB1_HUMAN	2.13333	13	19	166	158	-0.977562	GKPDAAK	DIAAYRAK	0	1615.87	404.974	4	822.63	0.346974	0.945527
F3-E3	detected	ENOA_HUMAN	ENOA_HUMAN	2.13333	20	44	57	33	-1.0862	YMGKGVSK	AAVPSGASTGIYEALELRDNDK	0	3168.57	634.722	5	4140.7	0.265063	1.69988
F3-E3	HPA	ENOA_HUMAN	ENOA_HUMAN	2.13333	20	44	57	33	-1.0862	YMGKGVSK	AAVPSGASTGIYEALELRDNDK	0	3168.57	634.722	5	4140.7	0.265063	1.69988
F2-E2	detected	CAPG_HUMAN	ALBU_HUMAN	2.13043	17	32	138	438	-0.179015	KLYQVKGK	KVPQVSTPTLVEVSR	0	2625.52	657.388	4	3722.9	-0.539959	0.912504
F2-E2	detected	CAPG_HUMAN	ALBU_HUMAN	2.13043	15	34	138	438	0.0232614	KLYQVKGK	KVPQVSTPTLVEVSR	0	2625.52	657.388	4	3769.6	-0.200329	1.05929
F2-E2	detected	MYH9_HUMAN	MYH9_HUMAN	2.13043	14	35	1411	1416	0.666905	LEKTK	TRLQQELDDLLVDLDHQR	0	2847.51	712.885	4	5449.21	-0.280883	1.31716
F2-E2	HPA	MYH11_HUMAN	MYH9_HUMAN	2.13043	14	35	1418	1416	0.666905	LEKTK	TRLQQELDDLLVDLDHQR	0	2847.51	712.885	4	5449.21	-0.280883	1.31716
F3-E3	detected	ALBU_HUMAN	ALBU_HUMAN	2.13043	24	25	427	438	1.48999	FQNALLVR	KVPQVSTPTLVEVSR	0	2622.49	656.63	4	4522.82	0.00679792	1.29485
F3-E3	detected	MYH9_HUMAN	MYH9_HUMAN	2.13043	14	35	1411	1416	0.473089	LEKTK	TRLQQELDDLLVDLDHQR	0	2847.51	570.509	5	5316.93	-0.326238	1.70266
F3-E3	detected	TLN1_HUMAN	TLN1_HUMAN	2.13043	74	73	917	958	-0.421959	LEHAAKQAAASATQTIAAAQHAASTPK	AVAEQIPLLVQGVRGSQAQPDSPSAQLALIAASQSFLQPGGK	1	6895.64	1150.28	6	6394.81	-0.408623	1.8297
F3-E3	HPA	MYH11_HUMAN	MYH9_HUMAN	2.13043	14	35	1418	1416	0.473089	LEKTK	TRLQQELDDLLVDLDHQR	0	2847.51	570.509	5	5316.93	-0.326238	1.70266
F3-E3	HPA	TLN1_HUMAN	TLN1_HUMAN	2.13043	74	73	917	958	-0.421959	LEHAAKQAAASATQTIAAAQHAASTPK	AVAEQIPLLVQGVRGSQAQPDSPSAQLALIAASQSFLQPGGK	1	6895.64	1150.28	6	6394.81	-0.408623	1.8297
F4-E4	detected	ML12A_HUMAN	ML12A_HUMAN	2.13043	19	30	164	150	-0.289896	HGAKDKDD	KGNFNYIEFTRILK	0	2650.35	531.077	5	3203.08	-0.012956	1.24466
F4-E4	detected	ML12A_HUMAN	ML12A_HUMAN	2.13043	18	31	164	150	1.04716	HGAKDKDD	KGNFNYIEFTRILK	0	2650.35	531.078	5	3315.16	0.0896316	1.82444
S2-E2	detected	TRFL_HUMAN	TRFL_HUMAN	2.13043	18	31	261	696	3.45285	FKDCHLAR	CSTSPLLEACEFLRK	0	2879.4	480.907	6	4007.52	-0.65831	0.97556
S2-E2	detected	AP3D1_HUMAN	ANXA6_HUMAN	2.13043	11	38	450	375	0.854885	AIRK	AMKGLGTDEDTIIDIITHR	0	2608.4	522.688	5	4718.97	-0.149064	1.29059
F3-E3	detected	GDIR2_HUMAN	GDIR2_HUMAN	2.12903	23	43	115	51	0.988569	VNRDIVSGLK	TLLGDGPVVTDPKAPNVVVTR	0	3270.83	655.174	5	4402.7	-0.0546196	1.0951
F2-E2	detected	FIS1_HUMAN	H2A2C_HUMAN	2.125	8	26	150	19	0.0886796	SKS	SSRAGLQFPVGR	0	1617.86	405.472	4	1871.57	-0.159111	0.60264
F3-E3	detected	ANXA3_HUMAN	ANXA3_HUMAN	2.125	25	26	155	124	-0.979244	ALLTLADGRR	QMKDISQAYYTVYK	0	2845.48	570.103	5	4372.92	-0.282139	1.55857
F3-E3	detected	CXCL7_HUMAN	CXCL7_HUMAN	2.125	17	34	44	50	-0.150454	NLAKGK	EESLDSDLYAELRCMCIK	0	2884.38	577.883	5	4976.6	-0.0231799	1.48662
F3-E3	detected	S10A8_HUMAN	S10A9_HUMAN	2.125	39	46	0	5	2.69486	MLTELEKALNSIIDVYHK	MSQLERNIETIINTFHQYSVK	0	4690.43	782.745	6	8421.85	-0.177253	1.41942
F3-E3	HPA	ANXA3_HUMAN	ANXA3_HUMAN	2.125	25	26	155	124	-0.979244	ALLTLADGRR	QMKDISQAYYTVYK	0	2845.48	570.103	5	4372.92	-0.282139	1.55857
F4-E4	detected	ANXA3_HUMAN	ANXA3_HUMAN	2.125	25	26	155	124	0.676757	ALLTLADGRR	QMKDISQAYYTVYK	0	2845.48	570.104	5	4373.82	-0.0887417	1.06419
F4-E4	detected	GLO2_HUMAN	EF2_HUMAN	2.125	8	43	84	33	1.98204	VVDAAR	STLTDSLVCKAGIIASAR	2	2517.35	630.346	4	4383.98	-0.381555	1.97927
F4-E4	detected	CHMP5_HUMAN	ANXA6_HUMAN	2.125	9	42	63	375	-2.22798	QKALR	AMKGLGTDEDTIIDIITHR	2	2738.46	548.699	5	4698.11	-0.16414	1.4476
F4-E4	detected	CATG_HUMAN	CATG_HUMAN	2.125	14	71	184	199	-2.50125	QICVGDRR	GDSGGPLLCNNVAHGIVSYGKSSGVPPEVFTR	0	4297.1	860.428	5	4730.93	-0.207537	1.52386
F4-E4	detected	S10A9_HUMAN	S10A8_HUMAN	2.125	12	39	39	0	0.875433	ELVRK	MLTELEKALNSIIDVYHK	0	2783.53	557.713	5	6335.16	0.566936	1.45675
F4-E4	HPA	ANXA3_HUMAN	ANXA3_HUMAN	2.125	25	26	155	124	0.676757	ALLTLADGRR	QMKDISQAYYTVYK	0	2845.48	570.104	5	4373.82	-0.0887417	1.06419
F4-E4	detected	HBD_HUMAN	HBB_HUMAN	2.12195	25	62	134	68	0.841548	VVAGVANALAHK	VLGAFSDGLAHLDNLKGTFATLSELHCDK	4	4290.23	1073.57	4	5598.34	-0.843093	1.97117
F3-E3	detected	ACTB_HUMAN	ACTB_HUMAN	2.12121	19	51	29	40	0.584414	AVFPSIVGRPR	HQGVMVGMGQKDSYVGDEAQSK	1	3572.77	894.2	4	3693.03	-0.41179	1.70383
F4-E4	detected	UFL1_HUMAN	ACTH_HUMAN	2.12121	5	65	175	64	-4.20026	GVIFTEAFVAR	GILTLKYPIEHGIITNWDDMEK	4	3806.96	762.4	5	6034.42	-0.860612	1.7639
S2-E2	detected	ACTB_HUMAN	ACTH_HUMAN	2.12121	27	43	29	64	0.250087	AVFPSIVGRPR	GILTLKYPIEHGIITNWDDMEK	0	3807.02	762.411	5	5959.19	-0.248578	0.988322
S3-E3	detected	ACTB_HUMAN	ACTH_HUMAN	2.12121	27	43	29	64	0.76325	AVFPSIVGRPR	GILTLKYPIEHGIITNWDDMEK	0	3807.02	635.511	6	5969.4	-0.252722	1.32476
F2-E2	detected	RL3_HUMAN	ANXA1_HUMAN	2.12	12	41	395	125	1.84767	DRIAK	AAMKGLGTDEDTLIEILASR	0	2728.45	683.119	4	5556.78	-0.197454	1.06707
F2-E2	HPA	ANXA1_HUMAN	ANXA1_HUMAN	2.12	12	41	162	125	1.84767	RDLAK	AAMKGLGTDEDTLIEILASR	0	2728.45	683.119	4	5556.78	-0.197454	1.06707
F3-E3	HPA	NR2C1_HUMAN	EZRI_HUMAN	2.12	5	48	188	238	1.54849	KPIEVSREK	IGFPWSEIRNISFNDK	2	3032.6	607.528	5	5489.83	-0.747269	1.11372
F4-E4	detected	RL3_HUMAN	ANXA1_HUMAN	2.12	11	42	395	125	0.197827	DRIAK	AAMKGLGTDEDTLIEILASR	0	2728.44	683.118	4	5493.82	-0.440296	1.0763
F4-E4	HPA	ANXA1_HUMAN	ANXA1_HUMAN	2.12	11	42	162	125	0.197827	RDLAK	AAMKGLGTDEDTLIEILASR	0	2728.44	683.118	4	5493.82	-0.440296	1.0763
F2-E2	detected	BD1L1_HUMAN	H2B1K_HUMAN	2.11765	10	26	3049	88	0.112426	AKR	STITSREIQTAVR	0	1858.04	465.517	4	1137.68	-0.404093	0.814266
F2-E2	detected	COR1A_HUMAN	COF1_HUMAN	2.11765	19	17	234	22	-0.356217	ILTTGFSR	KSSTPEEVK	0	1921.01	481.261	4	2018.1	-0.440771	1.53829
F2-E2	detected	ACTB_HUMAN	ACTH_HUMAN	2.11765	30	42	29	63	0.966698	AVFPSIVGRPR	RGILTLKYPIEHGIITNWDDMEK	0	3963.12	661.528	6	5716.41	-0.168095	1.88956
F3-E3	detected	ACTB_HUMAN	ACTH_HUMAN	2.11765	45	27	29	63	0.0954705	AVFPSIVGRPR	RGILTLKYPIEHGIITNWDDMEK	0	3963.12	661.527	6	5596.17	0.714675	1.97664
F4-E4	detected	BD1L1_HUMAN	H2B1K_HUMAN	2.11765	7	29	3049	88	0.522965	AKR	STITSREIQTAVR	0	1858.04	465.517	4	1076.86	-0.195588	1.19101
F4-E4	detected	F10A1_HUMAN	CALD1_HUMAN	2.11765	12	24	242	558	1.26762	REER	QQEAALELEELKK	0	2140.12	536.036	4	2403.35	0.55626	2.08793
F4-E4	detected	FRIL_HUMAN	PDIA3_HUMAN	2.11765	11	61	0	434	2.18906	MSSQIR	MDATANDVPSPYEVRGFPTIYFSPANK	3	3718.78	744.764	5	5029.57	-1.00792	1.74751
F4-E4	HPA	ADCK5_HUMAN	COF1_HUMAN	2.11765	10	26	229	22	-1.81835	VQYIDLR	KSSTPEEVKK	3	2049.11	513.284	4	1476.28	-0.17539	1.27
F4-E4	HPA	AHNK2_HUMAN	CALD1_HUMAN	2.11765	12	24	377	558	1.26762	REER	QQEAALELEELKK	0	2140.12	536.036	4	2403.35	0.55626	2.08793
F2-E2	detected	MYH9_HUMAN	MYL6_HUMAN	2.11538	14	41	1460	38	2.75293	YAEERDR	ALGQNPTNAEVLKVLGNPK	0	2923.52	585.712	5	3547.92	-0.016387	1.20245
F2-E2	detected	MYH9_HUMAN	MYH9_HUMAN	2.11538	18	37	1213	1081	-0.166626	ANLEKAK	KEEELQAALARVEEEAAQK	0	2937.54	735.392	4	4045.32	-0.706956	1.20873
F2-E2	HPA	MYH9_HUMAN	MYH9_HUMAN	2.11538	18	37	1213	1081	-0.166626	ANLEKAK	KEEELQAALARVEEEAAQK	0	2937.54	735.392	4	4045.32	-0.706956	1.20873
F3-E3	detected	PARP9_HUMAN	MYH9_HUMAN	2.11538	19	36	744	1081	-1.61184	NLAEKAK	KEEELQAALARVEEEAAQK	0	2937.54	588.514	5	4087.18	0.377449	1.53896
F3-E3	detected	FIBB_HUMAN	FIBG_HUMAN	2.11538	28	27	200	135	-1.21739	SILENLRSK	YLQEIYNSNNQKIVNLK	0	3162.7	633.547	5	4363.14	1.2704	0.834118
F3-E3	detected	MYH9_HUMAN	MYL6_HUMAN	2.11538	14	41	1465	64	-0.42303	DRAEAEAR	VLDFEHFLPMLQTVAKNK	0	3069.57	614.921	5	5701.78	-0.172255	1.29619
F4-E4	detected	ALBU_HUMAN	ALBU_HUMAN	2.11538	31	24	427	438	0.193093	FQNALLVRYTK	KVPQVSTPTLVEVSR	0	3014.69	603.946	5	4455.74	-0.38583	0.997696
F4-E4	detected	VIME_HUMAN	VIME_HUMAN	2.11538	36	19	224	146	-1.48387	VESLQEEIAFLKK	LGDLYEEEMRELR	1	3209.63	642.934	5	5687.83	-0.37534	1.06013
F4-E4	detected	PLSL_HUMAN	PLSL_HUMAN	2.11538	10	45	593	413	2.1696	IGAR	VNHLYSDLSDALVIFQLYEKIK	0	3046.66	610.338	5	7272.35	-0.228428	1.07439
F4-E4	HPA	ESYT2_HUMAN	PLSL_HUMAN	2.11538	10	45	57	413	2.1696	LGAR	VNHLYSDLSDALVIFQLYEKIK	0	3046.66	610.338	5	7272.35	-0.228428	1.07439
F4-E4	membrane	B0YJC4_HUMAN	B0YJC4_HUMAN	2.11538	36	19	224	146	-1.48387	VESLQEEIAFLKK	LGDLYEEEMRELR	1	3209.63	642.934	5	5687.83	-0.37534	1.06013
F3-E3	detected	COF1_HUMAN	COF1_HUMAN	2.11429	26	48	153	133	0.796225	LGGSAVISLEGKPL	HELQANCYEEVKDRCTLAEK	1	3856.92	965.237	4	4078.81	-0.384489	1.5167
F3-E3	detected	MYH9_HUMAN	MYH9_HUMAN	2.11429	24	50	975	1677	1.30735	KLEEEQIILEDQNCK	SMEAEMIQLQEELAAAERAK	1	4160.02	1041.01	4	6258.47	-0.392279	1.68264
F3-E3	HPA	COF1_HUMAN	COF1_HUMAN	2.11429	26	48	153	133	0.796225	LGGSAVISLEGKPL	HELQANCYEEVKDRCTLAEK	1	3856.92	965.237	4	4078.81	-0.384489	1.5167
F3-E3	HPA	MYH9_HUMAN	MYH9_HUMAN	2.11429	24	50	975	1677	1.30735	KLEEEQIILEDQNCK	SMEAEMIQLQEELAAAERAK	1	4160.02	1041.01	4	6258.47	-0.392279	1.68264
F4-E4	detected	ACTB_HUMAN	ACTB_HUMAN	2.11429	37	37	360	96	1.84114	QEYDESGPSIVHRK	VAPEEHPVLLTEAPLNPKANR	0	3962.04	567.012	7	3379.32	-0.344342	1.28523
F2-E2	detected	H2B1K_HUMAN	H4_HUMAN	2.11111	11	27	87	69	0.915527	RSTITSR	DAVTYTEHAKR	0	2133.09	534.281	4	1095.39	-0.322582	1.07179
F3-E3	detected	ACTN4_HUMAN	ACTN1_HUMAN	2.11111	15	42	176	175	-2.35046	KTAPYK	DGLGFCALIHRHRPELIDYGK	0	3196.65	800.171	4	3704.51	-0.268072	1.36143
F3-E3	detected	CNDP2_HUMAN	BAP31_HUMAN	2.11111	9	29	85	222	-3.33854	LGSDPQK	EYDRLLEEHAK	0	2169.06	543.273	4	3820.95	-0.119028	1.60631
F3-E3	detected	BROX_HUMAN	ALBU_HUMAN	2.11111	8	49	125	342	3.6279	YASRLAGK	NYAEAKDVFLGMFLYEYAR	4	3176.59	795.156	4	6835.51	0.000939122	0.872864
F3-E3	HPA	ACTN1_HUMAN	ACTN1_HUMAN	2.11111	15	42	157	175	-2.35046	KTAPYK	DGLGFCALIHRHRPELIDYGK	0	3196.65	800.171	4	3704.51	-0.268072	1.36143
F4-E4	detected	ACTN4_HUMAN	ACTN4_HUMAN	2.11111	16	41	176	194	0.449164	KTAPYK	DGLAFNALIHRHRPELIEYDK	0	3236.71	648.349	5	3565.04	-0.398905	1.34529
F4-E4	detected	CNDP2_HUMAN	BAP31_HUMAN	2.11111	12	26	85	222	-2.87636	LGSDPQK	EYDRLLEEHAK	0	2169.06	543.273	4	3932.43	-0.210287	1.10363
F4-E4	detected	ITM2B_HUMAN	TRFL_HUMAN	2.11111	11	84	253	406	-2.35591	HFENKFAVETLICS	GEADAMSLDGGYVYTAGKCGLVPVLAENYK	2	4867.3	1217.83	4	6885.74	0.407831	1.52269
F2-E2	detected	TLN1_HUMAN	TLN1_HUMAN	2.10811	38	40	825	870	-0.460419	QARILAQATSDLVNAIK	MVEAAKGAAAHPDSEEQQQR	0	3987.02	798.412	5	3969.8	-0.468698	1.38678
F2-E2	HPA	TLN1_HUMAN	TLN1_HUMAN	2.10811	38	40	825	870	-0.460419	QARILAQATSDLVNAIK	MVEAAKGAAAHPDSEEQQQR	0	3987.02	798.412	5	3969.8	-0.468698	1.38678
F2-E2	detected	CATA_HUMAN	CATA_HUMAN	2.10714	25	34	469	481	-1.52551	DAQIFIQKK	NFTEVHPDYGSHIQALLDK	3	3284.68	657.943	5	4424.03	-0.0392504	1.28553
F3-E3	detected	ENPL_HUMAN	ENPL_HUMAN	2.10526	15	25	587	535	-1.35745	RFQNVAK	QDKIYFMAGSSR	0	2287.15	572.795	4	2420.01	-0.230331	1.03835
F4-E4	detected	TGFB1_HUMAN	TGFB1_HUMAN	2.10526	16	24	297	305	-0.87251	QLYIDFRK	DLGWKWIHEPK	0	2513.32	629.337	4	4703.06	0.0578492	1.92095
F4-E4	detected	ODP2_HUMAN	GELS_HUMAN	2.10526	11	69	38	170	-1.76155	SGPAPARRNSVTTGYGGVR	GGVASGFKHVVPNEVVVQR	0	3904.05	781.817	5	4825.88	-1.36109	1.20921
F3-E3	HPA	LEG8_HUMAN	ARPC5_HUMAN	2.10345	11	50	280	94	4.02986	VAVNGVHSLEYKHR	AVQSLDKNGVDLLMK	2	3263.75	653.757	5	5899.83	0.258834	1.48188
F3-E3	detected	ARPC5_HUMAN	ARPC5_HUMAN	2.1	22	20	4	13	2.02297	NTVSSARFR	KVDVDEYDENK	0	2413.16	604.296	4	1935.64	0.164802	1.63954
F3-E3	detected	S10A9_HUMAN	S10A8_HUMAN	2.1	20	22	44	37	-4.42427	DLQNFLKK	LLETECPQYIRK	0	2577.35	645.345	4	3902.34	0.0161515	1.13181
F3-E3	detected	MNDA_HUMAN	MNDA_HUMAN	2.1	17	25	77	65	1.16432	NLVNNLRK	LIELAKDMPSLK	0	2350.34	471.076	5	4095.8	0.248106	1.0734
F3-E3	HPA	ARPC5_HUMAN	ARPC5_HUMAN	2.1	22	20	4	13	2.02297	NTVSSARFR	KVDVDEYDENK	0	2413.16	604.296	4	1935.64	0.164802	1.63954
F4-E4	detected	ANK1_HUMAN	EPB42_HUMAN	2.1	12	30	249	144	1.67403	RGNVIMVR	EDAVFLKNEAQR	0	2386.26	597.572	4	2952	0.49737	1.4027
F4-E4	detected	TLN1_HUMAN	TLN1_HUMAN	2.1	27	36	182	163	2.62001	EQGVEEHETLLLRR	QKLHTDDELNWLDHGR	1	3708.85	619.15	6	3757.04	-0.347262	1.76103
F4-E4	detected	MYH9_HUMAN	MYH9_HUMAN	2.1	23	61	1754	1731	-0.402497	KANLQIDQINTDLNLER	IAQLEEELEEEQGNTELINDRLK	1	4734.4	1184.61	4	5935.87	-0.224426	1.31947
[truncated: 2,235 more rows]
